# Supplementary material for: 4-(2-Azaniumyl­eth­yl)piperazin-1-ium bis(perchlorate)
Source: Acta Crystallogr Sect E Struct Rep Online. 2011 Aug 27;67(Pt 9):o2400. doi: 10.1107/S1600536811033976 (PMC3200960; doi:10.1107/S1600536811033976)
Supplement: Supplementary file 2 [file e-67-o2400-Isup2.hkl]

# 
# h,k,l, Fc-squared, Fo-squared, sigma(Fo-squared) and status flag 
# 
data_I
_shelx_title ' sad in P2(1)/n' 
_shelx_refln_list_code          4 
_shelx_F_calc_maximum      259.24 
_exptl_crystal_F_000       688.00 
_reflns_d_resolution_high  0.7697 
 
loop_ 
 _symmetry_equiv_pos_as_xyz 
 'x, y, z' 
 '-x+1/2, y+1/2, -z+1/2' 
 '-x, -y, -z' 
 'x-1/2, -y-1/2, z-1/2' 
 
_cell_length_a     7.5218 
_cell_length_b    11.4371 
_cell_length_c    15.2239 
_cell_angle_alpha  90.000 
_cell_angle_beta   97.437 
_cell_angle_gamma  90.000 
 
_shelx_F_squared_multiplier     1.000 
 
loop_ 
 _refln_index_h 
 _refln_index_k 
 _refln_index_l 
 _refln_F_squared_calc 
 _refln_F_squared_meas 
 _refln_F_squared_sigma 
 _refln_observed_status 
   2   0   0    54827.03    47487.37   2289.72 o 
   4   0   0     4226.94     4049.27     47.12 o 
   6   0   0     8416.15     8163.79    146.99 o 
   8   0   0     1413.62     1501.38     47.14 o 
   1   1   0      107.97      106.09      1.72 o 
   2   1   0     1306.41     1311.07     10.78 o 
   3   1   0      279.78      294.71      4.92 o 
   4   1   0     1105.24     1229.44     12.03 o 
   5   1   0      202.32      184.94      4.40 o 
   6   1   0      243.44      259.49      7.97 o 
   7   1   0       80.35       74.09      7.89 o 
   8   1   0      637.87      659.99     37.00 o 
   9   1   0       21.13       24.89     11.40 o 
   0   2   0     3525.81     3545.56     32.85 o 
   1   2   0    15911.83    15722.56    102.59 o 
   2   2   0      771.37      802.88      7.59 o 
   3   2   0     4931.03     4846.79     34.67 o 
   4   2   0      390.56      421.40      6.80 o 
   5   2   0     2235.96     2260.12     21.55 o 
   6   2   0       39.29       41.07      4.24 o 
   7   2   0      116.99      119.22      9.60 o 
   8   2   0       14.58       15.47      4.83 o 
   9   2   0       10.68       23.78      6.26 o 
   1   3   0       70.45       75.85      2.83 o 
   2   3   0      539.89      664.19      7.82 o 
   3   3   0     1006.78      995.59      9.95 o 
   4   3   0      417.14      440.20      6.69 o 
   5   3   0      999.31      991.02     13.64 o 
   6   3   0      952.26      942.80     17.04 o 
   7   3   0      471.50      493.98     16.59 o 
   8   3   0      518.66      539.98     18.54 o 
   9   3   0      158.83      159.08     12.69 o 
   0   4   0     2026.67     2095.90     26.40 o 
   1   4   0     2331.33     2257.13     30.58 o 
   2   4   0       14.51       22.18      4.94 o 
   3   4   0       85.36       92.16      3.54 o 
   4   4   0      289.14      339.81      6.18 o 
   5   4   0      123.39      122.09      9.29 o 
   6   4   0      516.26      469.42     17.99 o 
   7   4   0      113.20      117.87      9.37 o 
   8   4   0       32.15       53.94      7.19 o 
   9   4   0       58.72       69.53      9.09 o 
   1   5   0      123.94      150.30      4.70 o 
   2   5   0     1692.26     1863.24     18.70 o 
   3   5   0      169.16      150.90      4.90 o 
   4   5   0       54.18       50.67      3.99 o 
   5   5   0     1003.67     1021.93     15.45 o 
   6   5   0      987.46      963.82     18.33 o 
   7   5   0      386.39      420.08     31.93 o 
   8   5   0      114.83      115.57     15.71 o 
   0   6   0      499.47      483.40      9.13 o 
   1   6   0     7664.46     7731.96     74.92 o 
   2   6   0     6025.73     6177.23     62.68 o 
   3   6   0     3776.02     3847.20     35.94 o 
   4   6   0     2035.93     2030.52     26.03 o 
   5   6   0     1656.57     1642.18     25.95 o 
   6   6   0      120.86      107.68     11.91 o 
   7   6   0      430.12      354.31     21.80 o 
   8   6   0      343.64      330.99     22.30 o 
   1   7   0       25.73       25.87      2.75 o 
   2   7   0      375.90      380.73      9.25 o 
   3   7   0       28.00       27.41      4.17 o 
   4   7   0      319.35      302.46      9.65 o 
   5   7   0      320.83      336.58     13.41 o 
   6   7   0      207.84      207.86     12.33 o 
   7   7   0       54.64       45.83      7.14 o 
   8   7   0      136.37      131.28     16.73 o 
   0   8   0     1838.54     1755.83     43.59 o 
   1   8   0     2014.24     1951.93     24.99 o 
   2   8   0     3995.02     4021.67     45.35 o 
   3   8   0     4891.51     4813.00     53.85 o 
   4   8   0     3183.09     3181.32     40.61 o 
   5   8   0      845.89      788.05     17.54 o 
   6   8   0      624.61      634.64     16.38 o 
   7   8   0      386.03      409.68     17.02 o 
   8   8   0      333.27      356.84     24.33 o 
   1   9   0       48.87       33.93      5.55 o 
   2   9   0      109.05      105.18      6.19 o 
   3   9   0      342.78      342.24     10.35 o 
   4   9   0       41.54       35.50      4.66 o 
   5   9   0      516.67      520.40     20.23 o 
   6   9   0        5.82        1.52      3.19 o 
   7   9   0        1.84       -0.91      3.41 o 
   0  10   0       32.52       21.29      6.59 o 
   1  10   0       59.43       54.26      7.86 o 
   2  10   0      364.63      384.41     34.97 o 
   3  10   0      412.94      392.89     24.84 o 
   4  10   0      216.21      192.49      9.38 o 
   5  10   0       23.90       15.38      4.10 o 
   6  10   0      180.98      187.91     10.99 o 
   7  10   0        5.18        9.31      4.37 o 
   1  11   0       39.19       29.77      5.70 o 
   2  11   0      655.27      650.86     20.07 o 
   3  11   0       60.06       48.76     10.14 o 
   4  11   0      185.33      196.38     13.44 o 
   5  11   0        9.14        8.67      4.83 o 
   6  11   0      216.16      244.23     14.94 o 
   0  12   0      326.60      269.15     18.75 o 
   1  12   0       14.29       25.74      5.55 o 
   2  12   0        3.62       -0.19      3.75 o 
   3  12   0       74.81       88.91     10.64 o 
   4  12   0      113.56      134.20     26.36 o 
   5  12   0      211.20      260.75     24.84 o 
   1  13   0       11.61       11.61      9.12 o 
   2  13   0       34.88       31.90      9.12 o 
   3  13   0        0.97        3.06      4.26 o 
   4  13   0        0.41       -2.42      4.11 o 
   0  14   0      980.28     1004.63     40.55 o 
   1  14   0       62.68       71.11      9.30 o 
   2  14   0      871.62      856.39     26.34 o 
   3  14   0      620.60      603.20     22.21 o 
  -9   0   1      138.62      143.95     17.23 o 
  -7   0   1      644.14      655.42     19.87 o 
  -5   0   1      478.35      551.64     14.42 o 
  -3   0   1      885.57      938.25     14.71 o 
  -1   0   1       17.41       15.54      1.03 o 
   1   0   1      325.77      352.28      9.12 o 
   3   0   1     8245.80     8350.09     97.13 o 
   5   0   1     8257.63     8420.93    101.89 o 
   7   0   1     3051.29     3101.09     71.98 o 
   9   0   1      699.91      748.66     33.45 o 
  -9   1   1     1216.23     1286.19     32.25 o 
  -8   1   1        6.85        4.50      4.11 o 
  -7   1   1      227.94      234.74      9.54 o 
  -6   1   1      132.66      120.85      6.39 o 
  -5   1   1      452.81      509.24      7.00 o 
  -4   1   1      143.71      144.33      3.24 o 
  -3   1   1     1069.88     1173.86     11.65 o 
  -2   1   1      539.26      513.74      5.27 o 
  -1   1   1       86.70       69.33      3.58 o 
   0   1   1      122.58       94.78      6.21 o 
   1   1   1       60.40       43.34      2.15 o 
   2   1   1      704.26      736.06      8.78 o 
   3   1   1     1777.02     1655.43     17.12 o 
   4   1   1      270.38      290.76      8.19 o 
   5   1   1     1384.27     1346.86     18.49 o 
   6   1   1      168.92      175.26      6.85 o 
   7   1   1      890.15      934.36     23.83 o 
   8   1   1      211.47      226.63     19.77 o 
   9   1   1      193.86      194.97     14.34 o 
  -9   2   1      202.16      197.08     14.22 o 
  -8   2   1      985.61      974.84     25.61 o 
  -7   2   1     3486.85     3243.05     51.77 o 
  -6   2   1      525.65      520.71     12.69 o 
  -5   2   1     4084.61     3939.28     33.91 o 
  -4   2   1       28.01       33.56      2.30 o 
  -3   2   1       18.63       57.04      2.22 o 
  -2   2   1      208.99      212.23      3.81 o 
  -1   2   1    12595.25    12282.07     96.40 o 
   0   2   1        4.45       11.17      0.81 o 
   1   2   1     7897.14     8058.21     74.12 o 
   2   2   1     1650.77     1647.21     16.25 o 
   3   2   1     2407.61     2744.95     33.43 o 
   4   2   1     2183.81     2223.15     21.65 o 
   5   2   1      303.37      302.14      6.84 o 
   6   2   1     2140.30     2160.72     29.42 o 
   7   2   1      839.95      815.39     21.83 o 
   8   2   1      375.34      396.09     22.30 o 
   9   2   1       54.41       54.33      8.36 o 
  -9   3   1       28.71       34.52      6.93 o 
  -8   3   1        0.32       -3.04      5.07 o 
  -7   3   1      150.26      151.23     10.89 o 
  -6   3   1      110.70      122.92      5.27 o 
  -5   3   1      277.63      275.19      6.44 o 
  -4   3   1       93.62       87.55      3.70 o 
  -3   3   1      954.60      910.69     10.58 o 
  -2   3   1     7847.38     7873.46     57.80 o 
  -1   3   1     8729.00     8551.60     72.53 o 
   0   3   1     5234.83     4956.13     40.12 o 
   1   3   1     4797.31     4655.01     34.24 o 
   2   3   1     9770.66     9697.52     78.03 o 
   3   3   1      370.62      326.39      6.11 o 
   4   3   1     3212.07     3310.85     31.84 o 
   5   3   1     1505.88     1460.04     16.18 o 
   6   3   1       40.68       49.37      4.69 o 
   7   3   1      976.17      884.01     22.66 o 
   8   3   1       82.71       83.28      8.94 o 
   9   3   1      159.21      162.97     12.90 o 
  -9   4   1      284.49      284.22     14.95 o 
  -8   4   1     1012.64     1042.19     26.56 o 
  -7   4   1       28.78       35.48      7.10 o 
  -6   4   1     5389.98     5270.00     59.04 o 
  -5   4   1      282.60      297.94      7.00 o 
  -4   4   1     5503.33     5362.64     43.85 o 
  -3   4   1     4092.37     4193.54     34.10 o 
  -2   4   1      517.21      384.02      5.37 o 
  -1   4   1      906.31      774.19     11.71 o 
   0   4   1     3751.22     3401.91     45.10 o 
   1   4   1     1264.58     1135.74     12.83 o 
   2   4   1     1877.10     1692.50     15.41 o 
   3   4   1     2647.51     2709.93     26.31 o 
   4   4   1      916.97      924.92     12.77 o 
   5   4   1      530.84      526.44     15.23 o 
   6   4   1      482.47      461.80     22.09 o 
   7   4   1      404.14      380.34     17.49 o 
   8   4   1      186.39      184.45     11.57 o 
   9   4   1       68.32       43.59     11.15 o 
  -9   5   1       18.80       21.29      9.12 o 
  -8   5   1       31.45       33.96      9.63 o 
  -7   5   1        1.90        6.15      3.80 o 
  -6   5   1        2.39        6.40      2.83 o 
  -5   5   1      239.59      230.85      7.62 o 
  -4   5   1      591.60      598.97      9.14 o 
  -3   5   1      333.47      333.93      6.42 o 
  -2   5   1     2282.21     2263.67     17.84 o 
  -1   5   1        7.42        1.53      1.40 o 
   0   5   1     1014.52      952.08     12.24 o 
   1   5   1     2105.98     2311.94     26.27 o 
   2   5   1     1729.82     1615.05     15.05 o 
   3   5   1     3636.21     4025.23     36.83 o 
   4   5   1     2394.48     2416.44     25.47 o 
   5   5   1      541.56      511.93      9.81 o 
   6   5   1      839.22      820.28     16.61 o 
   7   5   1      347.96      333.25     13.39 o 
   8   5   1      172.95      181.46     19.26 o 
   9   5   1        5.91        2.03      7.10 o 
  -8   6   1      139.28      159.16     18.25 o 
  -7   6   1      809.17      770.96     31.93 o 
  -6   6   1       72.59       99.13      8.94 o 
  -5   6   1     1041.00     1049.21     18.66 o 
  -4   6   1      620.32      612.18     12.73 o 
  -3   6   1     1125.75     1087.37     11.95 o 
  -2   6   1       25.64       39.83      2.34 o 
  -1   6   1        1.91        0.98      4.65 o 
   0   6   1     1344.49     1486.36     14.98 o 
   1   6   1       20.31       35.72      4.60 o 
   2   6   1      411.46      414.33      9.30 o 
   3   6   1     1934.04     1852.53     20.14 o 
   4   6   1        0.83        4.15      1.71 o 
   5   6   1      551.19      551.15     10.49 o 
   6   6   1     1128.04     1044.99     32.69 o 
   7   6   1        0.20       -0.47      2.82 o 
   8   6   1      541.51      525.63     28.89 o 
  -8   7   1      125.78      150.54     18.25 o 
  -7   7   1        5.70        4.25      4.26 o 
  -6   7   1      122.50      118.53     10.02 o 
  -5   7   1      204.04      180.65     10.46 o 
  -4   7   1        0.00        2.34      2.43 o 
  -3   7   1      205.14      209.79      7.45 o 
  -2   7   1      148.75      165.77      6.12 o 
  -1   7   1       10.61       14.01      2.59 o 
   0   7   1      311.00      308.02      7.20 o 
   1   7   1      214.06      213.83      6.39 o 
   2   7   1       98.89       66.03      4.70 o 
   3   7   1      231.69      252.89      8.27 o 
   4   7   1     1677.93     1646.20     25.13 o 
   5   7   1        8.80        6.35      3.01 o 
   6   7   1     1303.63     1269.45     29.21 o 
   7   7   1      237.08      246.04     13.26 o 
   8   7   1      154.79      137.36     17.23 o 
  -8   8   1      136.79      133.31     17.23 o 
  -7   8   1        6.99        4.16      4.26 o 
  -6   8   1      217.27      213.13      9.84 o 
  -5   8   1      548.26      524.64     14.09 o 
  -4   8   1        6.02       12.15      3.26 o 
  -3   8   1      783.04      783.07     23.67 o 
  -2   8   1      120.99      135.91      6.21 o 
  -1   8   1      221.46      263.25     11.31 o 
   0   8   1      134.90      126.13      4.65 o 
   1   8   1     2516.74     2536.57     32.65 o 
   2   8   1      438.38      410.47     10.14 o 
   3   8   1     3214.30     3152.88     38.93 o 
   4   8   1     1238.22     1244.43     21.61 o 
   5   8   1      557.69      503.92     13.75 o 
   6   8   1      481.08      491.25     15.43 o 
   7   8   1      713.40      715.53     18.43 o 
   8   8   1      837.96      886.02     38.02 o 
  -7   9   1      144.79      157.97     11.03 o 
  -6   9   1       67.48       55.04      8.29 o 
  -5   9   1        0.15        0.89      2.82 o 
  -4   9   1      149.96      131.76      9.07 o 
  -3   9   1        2.96        2.63      2.43 o 
  -2   9   1        7.24        5.53      2.32 o 
  -1   9   1      128.20      106.15      8.42 o 
   0   9   1     1692.07     1677.96     31.36 o 
   1   9   1     2034.93     2032.66     35.84 o 
   2   9   1     1204.63     1242.76     24.28 o 
   3   9   1      227.37      243.26      8.79 o 
   4   9   1      334.97      363.51     11.17 o 
   5   9   1        8.57        3.76      3.02 o 
   6   9   1      178.97      188.75     10.48 o 
   7   9   1       95.71      113.42      8.87 o 
  -7  10   1      162.69      154.60     11.59 o 
  -6  10   1      534.17      541.07     15.94 o 
  -5  10   1       10.84        5.89      3.75 o 
  -4  10   1     1870.33     1755.56     33.49 o 
  -3  10   1     1081.69     1063.23     25.98 o 
  -2  10   1     2486.60     2478.59     43.37 o 
  -1  10   1       37.28       44.31      6.06 o 
   0  10   1      829.92      822.85     21.15 o 
   1  10   1      441.26      376.53     14.15 o 
   2  10   1     1673.18     1627.40     32.61 o 
   3  10   1       11.91       13.18      4.30 o 
   4  10   1     1254.92     1213.20     27.65 o 
   5  10   1       12.08        4.66      3.38 o 
   6  10   1      304.72      325.82     16.58 o 
   7  10   1      169.96      173.59     15.59 o 
  -6  11   1        8.26       13.38      5.55 o 
  -5  11   1      197.05      197.65     14.07 o 
  -4  11   1      103.73      111.02     10.53 o 
  -3  11   1      147.94      162.01     21.80 o 
  -2  11   1        1.07       -1.16      3.03 o 
  -1  11   1     1215.42     1174.97     27.60 o 
   0  11   1       36.46       41.39      6.45 o 
   1  11   1     3726.11     3479.79     55.90 o 
   2  11   1        5.60        0.27      3.39 o 
   3  11   1     1119.84     1095.33     27.38 o 
   4  11   1        2.39        2.03      3.94 o 
   5  11   1      653.28      717.53     22.86 o 
   6  11   1       16.64       10.70      5.32 o 
  -5  12   1      518.45      500.14     20.06 o 
  -4  12   1      187.82      188.23     18.50 o 
  -3  12   1     1778.33     1752.05     37.63 o 
  -2  12   1      111.33      115.32     10.39 o 
  -1  12   1     2005.42     1907.56     75.02 o 
   0  12   1      162.65      146.05     20.78 o 
   1  12   1     1048.42     1010.24     29.65 o 
   2  12   1      178.44      208.02     12.77 o 
   3  12   1      720.82      738.65     22.74 o 
   4  12   1       56.08       54.42     11.40 o 
   5  12   1      321.82      359.59     16.83 o 
  -4  13   1        4.91        1.48      4.47 o 
  -3  13   1      307.43      319.84     15.77 o 
  -2  13   1        2.28        0.20      4.11 o 
  -1  13   1       68.62       68.15      8.78 o 
   0  13   1       36.12       35.88      6.78 o 
   1  13   1      268.90      270.86     13.98 o 
   2  13   1       75.44       91.41      9.85 o 
   3  13   1      500.21      536.43     20.03 o 
   4  13   1       65.89       82.64      9.81 o 
  -3  14   1       29.78       20.28      9.12 o 
  -2  14   1      145.15      175.16     14.15 o 
  -1  14   1      224.77      264.07     18.75 o 
   0  14   1       57.04       50.97     15.46 o 
   1  14   1      262.62      296.12     15.23 o 
   2  14   1        0.17       -0.72      4.26 o 
   3  14   1      141.06      143.48     13.08 o 
  -8   0   2      102.61       96.93      9.81 o 
  -6   0   2     3027.96     3082.09     48.88 o 
  -4   0   2     1424.65     1314.48     16.89 o 
  -2   0   2     2135.43     1914.29     20.05 o 
   0   0   2     3598.66     3620.13     59.81 o 
   2   0   2     1129.20     1335.63     27.88 o 
   4   0   2      869.08      990.55     18.54 o 
   6   0   2      330.12      280.56     25.60 o 
   8   0   2      194.64      210.35     19.77 o 
  -9   1   2      318.11      315.57     15.41 o 
  -8   1   2     1114.69     1104.29     25.85 o 
  -7   1   2      376.58      372.34     10.42 o 
  -6   1   2     3141.07     3150.22     35.06 o 
  -5   1   2      370.08      367.69      8.59 o 
  -4   1   2     2384.02     2298.58     24.62 o 
  -3   1   2     2157.64     2175.34     25.35 o 
  -2   1   2    14929.78    14543.20    141.13 o 
  -1   1   2       56.20       39.86      3.01 o 
   0   1   2     5815.21     5811.81     46.17 o 
   1   1   2      428.65      373.64      5.93 o 
   2   1   2     1027.17      863.82     11.60 o 
   3   1   2      840.57      891.63     10.18 o 
   4   1   2       10.28        6.47      1.63 o 
   5   1   2       28.93       20.36      2.44 o 
   6   1   2      339.16      335.00      8.08 o 
   7   1   2       97.83       94.08      9.38 o 
   8   1   2       11.05       10.36      4.47 o 
   9   1   2       14.79       19.52      6.20 o 
  -9   2   2      477.22      492.76     27.88 o 
  -8   2   2        0.13        3.27      3.25 o 
  -7   2   2     1057.66     1086.95     21.52 o 
  -6   2   2      159.83      136.96      6.58 o 
  -5   2   2     3969.11     3914.66     43.47 o 
  -4   2   2      346.22      367.61      9.51 o 
  -3   2   2     3905.58     3820.65     31.44 o 
  -2   2   2      300.28      250.73      8.24 o 
  -1   2   2    11118.45    10738.35     90.62 o 
   0   2   2    10463.34    10324.45     81.08 o 
   1   2   2     5025.81     4864.31     46.31 o 
   2   2   2      867.78      822.73     11.30 o 
   3   2   2       72.18       72.49      3.09 o 
   4   2   2      736.86      704.32     10.06 o 
   5   2   2      132.37      133.58      5.13 o 
   6   2   2     1906.93     1866.52     22.63 o 
   7   2   2      215.52      196.97     11.45 o 
   8   2   2      302.89      304.23     19.01 o 
   9   2   2      439.05      438.21     18.24 o 
  -9   3   2       52.43       57.22      8.62 o 
  -8   3   2        5.39        5.25      4.11 o 
  -7   3   2       45.95       47.06      5.27 o 
  -6   3   2      319.68      287.80      8.45 o 
  -5   3   2        0.16        7.98      4.72 o 
  -4   3   2      262.74      300.85      6.46 o 
  -3   3   2      893.30      923.84     13.96 o 
  -2   3   2      375.13      515.56      6.61 o 
  -1   3   2      909.12      938.81     14.01 o 
   0   3   2      637.60      552.00      6.79 o 
   1   3   2      890.71      855.19     11.57 o 
   2   3   2     1331.65     1616.57     18.93 o 
   3   3   2      618.63      656.38      9.58 o 
   4   3   2      506.45      557.63      9.43 o 
   5   3   2      336.44      339.56      6.95 o 
   6   3   2       16.66       16.06      3.22 o 
   7   3   2      483.25      477.98     16.44 o 
   8   3   2      182.90      201.62     21.04 o 
   9   3   2      118.05      131.56     11.91 o 
  -9   4   2       27.29       28.36      7.10 o 
  -8   4   2       51.19       51.05      7.50 o 
  -7   4   2        0.01        2.36      2.47 o 
  -6   4   2       81.11       87.62      5.61 o 
  -5   4   2       37.01       39.46      3.27 o 
  -4   4   2      841.52      896.91     17.26 o 
  -3   4   2     1635.78     1577.34     15.68 o 
  -2   4   2     2094.66     2192.56     19.24 o 
  -1   4   2    10000.28     9836.01     79.43 o 
   0   4   2      678.29      766.58     10.21 o 
   1   4   2     3127.49     2891.54     31.29 o 
   2   4   2     2066.56     2058.54     18.97 o 
   3   4   2      756.00      732.88     10.45 o 
   4   4   2     2397.72     2470.67     25.93 o 
   5   4   2     4594.64     4444.68     42.80 o 
   6   4   2       48.60       40.88      4.58 o 
   7   4   2     2490.44     2392.73     43.59 o 
   8   4   2       89.45      108.45      9.96 o 
   9   4   2      673.95      693.41     34.47 o 
  -9   5   2       58.50       66.40     13.18 o 
  -8   5   2      250.69      245.62     16.22 o 
  -7   5   2       66.70       61.52      5.88 o 
  -6   5   2     1924.71     1794.52     21.26 o 
  -5   5   2      542.93      547.70      9.59 o 
  -4   5   2      584.88      549.46      8.75 o 
  -3   5   2     2659.96     2713.99     23.94 o 
  -2   5   2     1117.12     1331.03     12.00 o 
  -1   5   2       26.34       20.16      2.01 o 
   0   5   2      196.73      185.45      3.54 o 
   1   5   2      645.52      728.50     19.02 o 
   2   5   2      520.20      608.38      8.22 o 
   3   5   2      204.27      212.21      6.12 o 
   4   5   2       12.87       24.65      2.58 o 
   5   5   2        5.67       -0.59      1.83 o 
   6   5   2      209.92      201.98      7.25 o 
   7   5   2       66.77       68.12      6.09 o 
   8   5   2       18.25       23.82      9.12 o 
  -8   6   2       38.18       23.82      9.12 o 
  -7   6   2     1151.89     1069.01     38.52 o 
  -6   6   2       28.61       28.36      4.10 o 
  -5   6   2     1237.77     1148.19     14.84 o 
  -4   6   2     2319.39     2293.91     22.28 o 
  -3   6   2       58.70       70.94      2.93 o 
  -2   6   2      801.14      699.06      9.57 o 
  -1   6   2       68.26       93.20      5.14 o 
   0   6   2      354.58      279.35      5.64 o 
   1   6   2      842.60      825.33     17.00 o 
   2   6   2     1248.93     1208.65     15.55 o 
   3   6   2        7.93       18.34      1.91 o 
   4   6   2        2.96        9.01      1.69 o 
   5   6   2       14.87       12.24      2.47 o 
   6   6   2       17.08       30.76      5.73 o 
   7   6   2       22.71       31.60      4.86 o 
   8   6   2      335.80      325.42     22.81 o 
  -8   7   2      114.93      100.36     14.70 o 
  -7   7   2      563.72      567.01     20.03 o 
  -6   7   2      131.37      126.32     10.21 o 
  -5   7   2     2975.72     2920.20     58.54 o 
  -4   7   2      406.71      378.86     11.76 o 
  -3   7   2     2938.60     2963.45     29.73 o 
  -2   7   2      186.41      193.70      4.73 o 
  -1   7   2     3466.60     3422.12     37.74 o 
   0   7   2      388.94      410.90      7.69 o 
   1   7   2     2111.33     1995.75     25.11 o 
   2   7   2       25.55       27.21      3.38 o 
   3   7   2      221.23      236.12      8.10 o 
   4   7   2       24.74       25.21      3.21 o 
   5   7   2      553.42      600.16     12.17 o 
   6   7   2       12.25       13.95      6.59 o 
   7   7   2      227.06      214.56     15.62 o 
   8   7   2      170.56      158.65     18.75 o 
  -8   8   2      992.79     1035.05     41.06 o 
  -7   8   2      643.56      705.07     22.76 o 
  -6   8   2      107.30      103.15      7.89 o 
  -5   8   2     1136.59     1088.79     23.06 o 
  -4   8   2      763.34      774.08     22.36 o 
  -3   8   2     2494.01     2430.67     32.14 o 
  -2   8   2     2731.58     2716.00     33.41 o 
  -1   8   2      213.92      198.06      6.06 o 
   0   8   2      262.41      282.13     10.92 o 
   1   8   2      454.04      443.15      9.99 o 
   2   8   2      210.73      221.11      7.64 o 
   3   8   2      314.26      355.59     10.21 o 
   4   8   2     1002.92      981.38     18.78 o 
   5   8   2        0.43       -2.39      2.39 o 
   6   8   2       68.09       64.99      6.53 o 
   7   8   2       59.14       58.30      8.96 o 
  -7   9   2        4.19        4.78      3.89 o 
  -6   9   2      549.74      550.03     15.88 o 
  -5   9   2        1.47       -2.19      2.52 o 
  -4   9   2      507.71      549.83     13.92 o 
  -3   9   2       43.73       71.15      9.96 o 
  -2   9   2      794.66      782.81     16.77 o 
  -1   9   2     2231.01     2206.15     48.66 o 
   0   9   2     2701.67     2686.49     43.35 o 
   1   9   2     2713.45     2625.18     32.55 o 
   2   9   2      938.15      932.10     16.97 o 
   3   9   2      538.24      534.16     12.99 o 
   4   9   2       99.66      103.85      7.17 o 
   5   9   2      173.74      189.11     10.05 o 
   6   9   2       23.76       32.89      5.07 o 
   7   9   2        5.57        7.38      4.25 o 
  -7  10   2       68.82       60.69      7.24 o 
  -6  10   2      267.08      289.88     11.85 o 
  -5  10   2      598.69      642.42     16.57 o 
  -4  10   2       83.72       60.73      5.88 o 
  -3  10   2     1597.38     1592.74     54.74 o 
  -2  10   2     1039.65      987.10     24.55 o 
  -1  10   2      560.84      571.07     17.55 o 
   0  10   2      419.41      378.43     13.96 o 
   1  10   2      760.55      759.75     35.99 o 
   2  10   2      498.84      517.60     20.78 o 
   3  10   2     2446.29     2360.26     33.21 o 
   4  10   2      177.15      162.94      9.08 o 
   5  10   2      911.42      858.77     19.34 o 
   6  10   2        9.82       11.03      4.08 o 
  -6  11   2       11.17        9.33      5.34 o 
  -5  11   2       31.77       38.96      8.11 o 
  -4  11   2        2.10        2.79      3.94 o 
  -3  11   2       37.76       38.02      6.62 o 
  -2  11   2       15.34       23.80      6.34 o 
  -1  11   2       30.45       23.80      5.19 o 
   0  11   2      570.19      552.58     18.08 o 
   1  11   2      234.30      248.87     12.19 o 
   2  11   2      203.97      206.78     12.17 o 
   3  11   2        0.69        1.36      3.28 o 
   4  11   2       12.54        7.92      4.62 o 
   5  11   2        2.46        1.28      4.02 o 
   6  11   2       76.28       74.05      7.44 o 
  -5  12   2       32.87       31.88      6.98 o 
  -4  12   2        7.96        6.59      6.84 o 
  -3  12   2      243.63      227.06     14.87 o 
  -2  12   2       12.89        7.10     10.14 o 
  -1  12   2      119.97      129.74     10.93 o 
   0  12   2      211.49      208.60     13.62 o 
   1  12   2       27.11       33.39      6.42 o 
   2  12   2      478.53      452.69     17.36 o 
   3  12   2      269.50      290.74     14.32 o 
   4  12   2      306.69      308.70     15.00 o 
   5  12   2        1.00        0.45      4.47 o 
  -4  13   2      537.05      606.24     22.22 o 
  -3  13   2        6.24        3.00      4.47 o 
  -2  13   2      352.82      336.29     19.26 o 
  -1  13   2      167.79      190.64     17.99 o 
   0  13   2      146.23      125.08     11.09 o 
   1  13   2       18.81       27.56      6.06 o 
   2  13   2       87.20       87.22      9.66 o 
   3  13   2       22.03       28.32      8.11 o 
   4  13   2      200.31      214.29     15.04 o 
  -3  14   2       36.58       52.89      8.78 o 
  -2  14   2      438.48      447.39     18.99 o 
  -1  14   2       69.33       70.29      9.30 o 
   0  14   2      156.92      189.82     14.49 o 
   1  14   2       82.13       75.77     15.97 o 
   2  14   2       96.08       85.18      9.81 o 
  -9   0   3       10.95        5.58      6.59 o 
  -7   0   3     2577.58     2518.65     85.66 o 
  -5   0   3      475.35      421.63     13.25 o 
  -3   0   3     2132.07     2443.65     34.74 o 
  -1   0   3    29512.47    25765.17    419.70 o 
   1   0   3    67204.11    48210.59   2780.49 o 
   3   0   3     2251.43     2091.44     50.94 o 
   5   0   3     5061.45     4854.67     64.83 o 
   7   0   3     1608.91     1580.45     46.63 o 
   9   0   3       16.99       17.23      8.11 o 
  -9   1   3      496.52      502.84     19.53 o 
  -8   1   3       52.43       58.52      5.67 o 
  -7   1   3     1784.17     1740.91     24.75 o 
  -6   1   3       25.68       29.65      3.76 o 
  -5   1   3      227.48      224.47      6.14 o 
  -4   1   3      234.55      227.47      6.13 o 
  -3   1   3      129.03      123.26      4.32 o 
  -2   1   3      738.65      807.62      7.41 o 
  -1   1   3     2114.92     2257.95     19.95 o 
   0   1   3     3215.62     3082.45     25.84 o 
   1   1   3       18.18        6.54      1.54 o 
   2   1   3     1354.23     1372.38     16.82 o 
   3   1   3     3178.42     3366.17     31.35 o 
   4   1   3      694.71      727.18     11.25 o 
   5   1   3      257.74      281.15      7.24 o 
   6   1   3       94.14       94.56      5.24 o 
   7   1   3       42.34       40.32      6.26 o 
   8   1   3      143.34      150.16     11.81 o 
   9   1   3      844.37      904.05     26.87 o 
  -9   2   3        6.88        1.89      4.47 o 
  -8   2   3      547.13      561.85     13.83 o 
  -7   2   3        2.44        0.00      2.70 o 
  -6   2   3      972.44      991.19     16.37 o 
  -5   2   3       57.31       64.23      4.35 o 
  -4   2   3     3046.20     3198.10     32.09 o 
  -3   2   3     1919.34     1990.95     21.36 o 
  -2   2   3     6606.62     6393.55     53.40 o 
  -1   2   3     1556.93     1633.85     14.05 o 
   0   2   3    17570.19    16457.80    127.76 o 
   1   2   3     2179.56     2364.00     26.50 o 
   2   2   3     6139.28     5941.00     58.31 o 
   3   2   3     1328.48     1437.22     14.76 o 
   4   2   3     4659.36     4556.07     37.84 o 
   5   2   3      205.93      205.10     13.39 o 
   6   2   3     2209.35     2235.36     26.30 o 
   7   2   3       49.53       54.36      7.14 o 
   8   2   3       49.84       63.70      8.62 o 
   9   2   3      179.37      198.63     14.49 o 
  -9   3   3      417.18      389.74     19.01 o 
  -8   3   3      103.30      115.59      7.51 o 
  -7   3   3     2022.93     2017.45     27.13 o 
  -6   3   3        3.95        4.18      3.11 o 
  -5   3   3     3155.70     3174.10     33.53 o 
  -4   3   3      587.88      600.34      9.29 o 
  -3   3   3      410.74      367.56      6.92 o 
  -2   3   3     1777.80     1757.30     18.02 o 
  -1   3   3     1151.28     1034.46     10.35 o 
   0   3   3        7.48       -1.10      1.10 o 
   1   3   3     2916.78     2862.03     36.87 o 
   2   3   3     3369.81     3450.86     44.97 o 
   3   3   3      344.64      369.19      7.12 o 
   4   3   3      320.19      338.27      6.63 o 
   5   3   3       82.29       69.47      3.87 o 
   6   3   3       99.54      105.19      5.61 o 
   7   3   3        0.23       -1.72      2.60 o 
   8   3   3       41.32       49.61      7.17 o 
   9   3   3      289.13      315.16     15.72 o 
  -9   4   3      245.46      260.55     14.45 o 
  -8   4   3       65.20       62.99      5.71 o 
  -7   4   3      121.86       95.90      6.31 o 
  -6   4   3       74.70       84.53      5.39 o 
  -5   4   3       16.08       24.74      7.22 o 
  -4   4   3     1676.97     1724.49     20.07 o 
  -3   4   3      137.02      178.30      4.35 o 
  -2   4   3     3309.29     3535.37     32.12 o 
  -1   4   3     9156.40     9757.80     79.11 o 
   0   4   3       14.44       20.29      2.93 o 
   1   4   3      675.14      693.57     10.94 o 
   2   4   3      675.48      690.15     19.05 o 
   3   4   3       13.21        7.44      1.67 o 
   4   4   3       33.90       37.04      3.60 o 
   5   4   3      854.02      795.99     11.68 o 
   6   4   3        8.23       10.23      2.75 o 
   7   4   3      243.60      202.17      9.09 o 
   8   4   3       46.79       55.55      7.65 o 
   9   4   3        9.94       14.70      8.62 o 
  -9   5   3       44.37       32.95     10.64 o 
  -8   5   3      744.63      761.45     41.60 o 
  -7   5   3      469.81      431.65     11.19 o 
  -6   5   3     1836.51     1892.87     24.47 o 
  -5   5   3     1991.53     1924.14     23.20 o 
  -4   5   3     2690.53     2656.51     32.84 o 
  -3   5   3      273.80      291.57      5.72 o 
  -2   5   3     1548.92     1529.85     15.13 o 
  -1   5   3      131.77      161.93      4.16 o 
   0   5   3      810.49      817.13      8.78 o 
   1   5   3       59.26       54.42      3.90 o 
   2   5   3      697.81      783.67     10.31 o 
   3   5   3       49.34       51.19      2.88 o 
   4   5   3       58.63       67.01      5.71 o 
   5   5   3       17.67       15.87      2.58 o 
   6   5   3       70.33       57.81      4.66 o 
   7   5   3        3.08        9.93      4.12 o 
   8   5   3        9.46        3.55      6.59 o 
  -8   6   3       10.07        7.10      7.10 o 
  -7   6   3       20.75       26.36      8.62 o 
  -6   6   3      345.64      348.51      9.13 o 
  -5   6   3       36.04       41.20      3.31 o 
  -4   6   3      664.59      670.24      9.90 o 
  -3   6   3     1565.98     1576.84     14.95 o 
  -2   6   3     4206.29     4350.85     40.43 o 
  -1   6   3     1008.86     1012.55     12.56 o 
   0   6   3     4456.68     4438.21     38.35 o 
   1   6   3      108.60       98.28      5.06 o 
   2   6   3     1850.19     1834.41     17.38 o 
   3   6   3     5918.96     5809.94     46.27 o 
   4   6   3     1552.38     1467.75     16.48 o 
   5   6   3     1274.88     1226.35     20.99 o 
   6   6   3      668.46      630.90     25.13 o 
   7   6   3       57.05       48.79      5.84 o 
   8   6   3      121.80      109.49     15.71 o 
  -8   7   3        1.17       -5.07      5.07 o 
  -7   7   3      130.20      138.88     16.22 o 
  -6   7   3       42.14       41.38      7.21 o 
  -5   7   3      151.32      143.70      8.39 o 
  -4   7   3       97.66      114.46      4.76 o 
  -3   7   3        0.52       -0.69      1.49 o 
  -2   7   3      156.13      193.37      6.66 o 
  -1   7   3      117.62      132.11      4.10 o 
   0   7   3      360.09      381.92      5.78 o 
   1   7   3     1845.93     1897.61     41.82 o 
   2   7   3      566.09      601.79     10.73 o 
   3   7   3      349.49      347.71      8.41 o 
   4   7   3      463.01      471.88     10.29 o 
   5   7   3       63.96       57.24      4.69 o 
   6   7   3      557.12      536.92     14.50 o 
   7   7   3       17.50       18.09      5.17 o 
   8   7   3       80.38       89.21     15.21 o 
  -8   8   3       75.02       71.98     13.18 o 
  -7   8   3       12.04       11.82      5.19 o 
  -6   8   3       24.45       41.01      6.34 o 
  -5   8   3     1319.15     1309.80     23.66 o 
  -4   8   3      572.19      581.77     12.05 o 
  -3   8   3     1716.96     1742.48     21.93 o 
  -2   8   3     1764.77     1748.45     20.72 o 
  -1   8   3      140.34      158.21      5.81 o 
   0   8   3       81.53       77.59      6.78 o 
   1   8   3      846.62      868.19     15.17 o 
   2   8   3     2198.28     2184.77     28.96 o 
   3   8   3      747.40      766.27     15.47 o 
   4   8   3     2894.69     2678.10     37.31 o 
   5   8   3       14.44       15.78      3.10 o 
   6   8   3      428.02      421.35     27.69 o 
   7   8   3      186.49      182.88     24.28 o 
  -7   9   3       64.10       58.93      6.88 o 
  -6   9   3      267.30      250.53     11.86 o 
  -5   9   3       49.70       37.20      5.07 o 
  -4   9   3      437.51      472.11     12.95 o 
  -3   9   3       16.63       16.98      3.64 o 
  -2   9   3      640.81      625.39     18.10 o 
  -1   9   3       53.39       45.29      5.84 o 
   0   9   3     2725.56     2568.35     42.09 o 
   1   9   3      129.66      140.53      6.80 o 
   2   9   3      296.50      313.49      9.58 o 
   3   9   3       42.72       35.64      4.29 o 
   4   9   3      122.03      117.97      7.64 o 
   5   9   3       11.69        6.55      3.31 o 
   6   9   3      152.40      145.57      9.54 o 
   7   9   3       12.17       10.31      5.34 o 
  -7  10   3      108.12       99.20      8.95 o 
  -6  10   3      183.99      164.42     10.19 o 
  -5  10   3      495.04      477.92     14.26 o 
  -4  10   3      637.29      602.66     23.32 o 
  -3  10   3      306.89      266.77     12.72 o 
  -2  10   3      316.45      296.11     13.08 o 
  -1  10   3      336.19      326.45     13.25 o 
   0  10   3       54.84       51.04      6.42 o 
   1  10   3      264.76      239.01     11.09 o 
   2  10   3      418.50      402.32     14.64 o 
   3  10   3      326.51      302.65     10.19 o 
   4  10   3       97.60      113.06      7.78 o 
   5  10   3       71.87       66.99     13.04 o 
   6  10   3        8.12        8.75      4.83 o 
  -6  11   3      440.07      484.81     20.07 o 
  -5  11   3      221.18      233.56     27.37 o 
  -4  11   3      349.19      369.51     16.31 o 
  -3  11   3      366.38      406.58     16.49 o 
  -2  11   3      545.78      543.70     18.44 o 
  -1  11   3     1421.24     1339.24     29.91 o 
   0  11   3      175.74      180.43     12.00 o 
   1  11   3      559.92      568.12     18.27 o 
   2  11   3        0.30       -1.97      2.91 o 
   3  11   3       55.83       61.74      7.70 o 
   4  11   3       17.87       20.62      5.19 o 
   5  11   3       14.22       13.21      5.19 o 
   6  11   3       10.67       10.94      5.19 o 
  -5  12   3        2.96        2.93      4.75 o 
  -4  12   3      240.06      259.14     19.51 o 
  -3  12   3       24.23       22.29      5.91 o 
  -2  12   3       66.46       77.21      8.94 o 
  -1  12   3        0.00       -1.81      3.39 o 
   0  12   3       43.22       44.13      6.98 o 
   1  12   3      213.02      230.50     13.13 o 
   2  12   3      104.02      100.56      9.66 o 
   3  12   3      538.41      537.11     19.31 o 
   4  12   3      173.87      195.42     13.92 o 
   5  12   3       20.08       27.37      9.63 o 
  -4  13   3      236.76      231.91     26.10 o 
  -3  13   3      196.36      191.43     20.02 o 
  -2  13   3       64.61       65.17      8.78 o 
  -1  13   3       18.19       20.71      7.60 o 
   0  13   3       49.27       46.68      7.29 o 
   1  13   3        6.04        4.93      4.38 o 
   2  13   3       62.01       74.81      9.09 o 
   3  13   3        8.39        7.47      4.83 o 
   4  13   3       78.77       60.05      8.78 o 
  -3  14   3      170.14      197.11     15.23 o 
  -2  14   3        0.02        2.03      6.59 o 
  -1  14   3      238.02      239.93     15.95 o 
   0  14   3      227.09      223.25     19.01 o 
   1  14   3      540.00      562.05     54.74 o 
   2  14   3       54.79       75.28      9.60 o 
  -8   0   4      101.64       77.01      8.78 o 
  -6   0   4      374.73      370.59     15.71 o 
  -4   0   4     1931.63     2073.28     32.95 o 
  -2   0   4     3006.32     3256.96     39.87 o 
   0   0   4     6145.96     5875.24     98.84 o 
   2   0   4     2720.80     2968.28     57.28 o 
   4   0   4       26.15       32.52      4.30 o 
   6   0   4      423.86      435.30     25.34 o 
   8   0   4      430.70      500.80     26.36 o 
  -9   1   4      248.78      252.44     10.84 o 
  -8   1   4      660.62      655.70     15.06 o 
  -7   1   4      283.06      282.93      9.28 o 
  -6   1   4      129.63      119.88      6.61 o 
  -5   1   4     1238.72     1334.61     18.42 o 
  -4   1   4       71.43       70.39      4.18 o 
  -3   1   4     4029.17     4264.11     39.19 o 
  -2   1   4      498.01      533.10      6.35 o 
  -1   1   4      460.24      499.04      6.77 o 
   0   1   4      643.29      702.07      9.54 o 
   1   1   4      598.75      638.10      9.47 o 
   2   1   4       80.04       54.82      5.48 o 
   3   1   4      467.37      473.77      9.30 o 
   4   1   4     1425.77     1484.65     18.48 o 
   5   1   4        8.30        8.71      2.25 o 
   6   1   4      157.74      159.48      6.34 o 
   7   1   4       22.39       19.77      5.19 o 
   8   1   4      368.74      374.15     15.95 o 
   9   1   4        8.19        2.75      4.98 o 
  -9   2   4        0.83        8.31      4.24 o 
  -8   2   4      571.34      536.77     20.54 o 
  -7   2   4      672.98      658.97     14.04 o 
  -6   2   4     2867.90     2748.87     32.12 o 
  -5   2   4      457.73      462.34     12.07 o 
  -4   2   4       72.67      117.95      6.73 o 
  -3   2   4      954.79      959.71     10.23 o 
  -2   2   4      626.03      443.12      5.85 o 
  -1   2   4     1083.13     1013.39      9.97 o 
   0   2   4    15336.67    14058.84    196.59 o 
   1   2   4       17.82        8.76      1.17 o 
   2   2   4      563.34      766.11     11.82 o 
   3   2   4      179.74      183.08      8.46 o 
   4   2   4       69.62      101.14      5.55 o 
   5   2   4      361.47      386.27      8.82 o 
   6   2   4     2027.36     1958.40     24.44 o 
   7   2   4      569.35      589.62     14.91 o 
   8   2   4      238.25      201.60     13.56 o 
   9   2   4      215.92      241.56     20.28 o 
  -9   3   4        5.37        4.48      3.45 o 
  -8   3   4       25.45       24.57      4.20 o 
  -7   3   4       74.87       76.49      5.93 o 
  -6   3   4      102.47       85.95      8.05 o 
  -5   3   4       73.76       73.42      6.58 o 
  -4   3   4      238.65      245.34      6.44 o 
  -3   3   4      196.69      212.69      5.34 o 
  -2   3   4     1526.67     1556.90     14.95 o 
  -1   3   4      364.92      383.30      6.32 o 
   0   3   4      406.52      377.14      7.00 o 
   1   3   4      147.95      136.47      3.93 o 
   2   3   4      176.82      143.28      4.46 o 
   3   3   4     3216.37     3305.00     37.25 o 
   4   3   4      231.81      255.57      5.99 o 
   5   3   4      534.23      574.11      9.80 o 
   6   3   4       54.10       59.11      4.45 o 
   7   3   4       23.37       23.48      4.10 o 
   8   3   4      163.21      198.08     13.56 o 
   9   3   4      394.30      417.66     35.99 o 
  -9   4   4      154.75      164.53     10.71 o 
  -8   4   4       97.66       98.93      6.92 o 
  -7   4   4      549.21      530.01     12.50 o 
  -6   4   4       30.55       32.69      3.72 o 
  -5   4   4     2655.89     2665.29     29.57 o 
  -4   4   4      177.55      199.20      5.79 o 
  -3   4   4      523.50      477.21      7.52 o 
  -2   4   4     2733.75     2895.74     27.53 o 
  -1   4   4      178.96      299.75      6.22 o 
   0   4   4       52.70       35.27      2.36 o 
   1   4   4      629.26      792.84     12.06 o 
   2   4   4      151.18      121.70      4.47 o 
   3   4   4      582.05      687.43     12.03 o 
   4   4   4      232.55      236.09      5.82 o 
   5   4   4      135.38      121.93      8.49 o 
   6   4   4      100.63       93.28      4.94 o 
   7   4   4      196.55      188.64      8.97 o 
   8   4   4      196.26      190.70     23.32 o 
  -9   5   4       24.80       37.00     11.15 o 
  -8   5   4       78.83       82.24      6.44 o 
  -7   5   4        0.36        2.69      2.63 o 
  -6   5   4     1678.05     1674.18     22.70 o 
  -5   5   4        2.93        5.37      1.85 o 
  -4   5   4     1823.01     1848.62     19.49 o 
  -3   5   4      671.27      731.55      9.74 o 
  -2   5   4        5.11       12.97      1.89 o 
  -1   5   4     3783.40     3950.13     32.16 o 
   0   5   4        0.02       -0.96      0.96 o 
   1   5   4     1463.29     1525.91     20.19 o 
   2   5   4     1220.96     1346.58     18.81 o 
   3   5   4      635.68      635.22     10.28 o 
   4   5   4      118.28      153.73      5.96 o 
   5   5   4     1522.56     1488.45     18.98 o 
   6   5   4      203.30      197.96      7.61 o 
   7   5   4      682.59      695.78     21.42 o 
   8   5   4       25.94       23.32      9.63 o 
  -8   6   4      116.20      149.53     17.74 o 
  -7   6   4        8.00        6.06      7.35 o 
  -6   6   4      748.54      723.41     13.61 o 
  -5   6   4      179.83      202.23      5.92 o 
  -4   6   4     3289.32     3256.83     29.71 o 
  -3   6   4     1481.00     1541.81     15.03 o 
  -2   6   4        6.96       13.36      2.12 o 
  -1   6   4       43.53       57.93      3.14 o 
   0   6   4      127.61      144.60      4.32 o 
   1   6   4       87.59      101.24      5.05 o 
   2   6   4      387.41      377.53      6.85 o 
   3   6   4     1220.66     1210.70     14.22 o 
   4   6   4      198.05      218.03      5.64 o 
   5   6   4       71.21       81.36      7.23 o 
   6   6   4       61.74       58.91      6.01 o 
   7   6   4      137.68      122.07      8.74 o 
   8   6   4      459.17      464.81     27.88 o 
  -8   7   4       27.70       46.63     11.15 o 
  -6   7   4      287.43      280.46     10.92 o 
  -5   7   4     1290.99     1249.90     22.41 o 
  -4   7   4      153.36      144.39      4.70 o 
  -3   7   4        0.61        0.26      1.45 o 
  -2   7   4       55.42       68.52      4.00 o 
  -1   7   4        5.68        4.94      1.54 o 
   0   7   4     1736.45     1785.34     29.42 o 
   1   7   4      136.35      157.29      6.22 o 
   2   7   4      676.46      662.80     13.46 o 
   3   7   4       31.26       29.79      3.55 o 
   4   7   4       24.82       23.21      3.07 o 
   5   7   4      402.68      396.91      9.97 o 
   6   7   4       25.08       23.48      3.74 o 
   7   7   4       76.13       77.33      7.39 o 
   8   7   4       41.25       34.47     10.64 o 
  -8   8   4       10.16        4.06      7.10 o 
  -7   8   4      469.25      476.26     18.79 o 
  -6   8   4        5.28        3.83      3.11 o 
  -5   8   4      206.46      199.09      7.95 o 
  -4   8   4      349.43      377.75      9.73 o 
  -3   8   4      271.37      288.66      7.82 o 
  -2   8   4      313.07      329.82      7.61 o 
  -1   8   4      619.09      670.77     10.19 o 
   0   8   4       52.99       69.22      6.42 o 
   1   8   4       98.29      104.57      7.65 o 
   2   8   4      781.39      789.43     13.42 o 
   3   8   4      150.20      146.00      6.42 o 
   4   8   4      676.28      613.25     12.46 o 
   5   8   4       90.37       77.05      5.46 o 
   6   8   4      102.16       83.28      9.13 o 
   7   8   4        6.72        8.61      4.66 o 
  -7   9   4       98.67      106.70      8.85 o 
  -6   9   4        8.38        7.35      3.55 o 
  -5   9   4        0.22        1.57      2.85 o 
  -4   9   4        2.30        3.22      2.42 o 
  -3   9   4      111.68      113.01      5.90 o 
  -2   9   4      260.94      245.76     21.80 o 
  -1   9   4        9.68        2.76      3.17 o 
   0   9   4      511.73      511.25     15.56 o 
   1   9   4      499.93      521.04     12.05 o 
   2   9   4     1685.53     1619.77     24.49 o 
   3   9   4      507.83      516.90     12.91 o 
   4   9   4        9.00        8.31      3.39 o 
   5   9   4      778.53      807.03     18.18 o 
   6   9   4       13.74        9.36      7.35 o 
   7   9   4      347.48      373.39     14.04 o 
  -7  10   4      301.44      298.46     13.55 o 
  -6  10   4       17.81       19.54      6.28 o 
  -5  10   4      468.61      459.15     15.79 o 
  -4  10   4      153.61      138.39     11.11 o 
  -3  10   4     1955.07     1907.39     52.72 o 
  -2  10   4      104.30      110.50      9.49 o 
  -1  10   4     1484.66     1532.75     31.32 o 
   0  10   4      297.35      310.01     16.98 o 
   1  10   4      977.53      971.83     23.43 o 
   2  10   4       28.34       20.91      4.98 o 
   3  10   4     1706.24     1649.87     26.33 o 
   4  10   4      106.16      105.30      7.50 o 
   5  10   4      679.49      693.81     21.83 o 
   6  10   4      152.68      176.02     13.41 o 
  -6  11   4       43.88       51.21      8.60 o 
  -5  11   4        9.83       13.16      5.55 o 
  -4  11   4        2.52        0.94      4.06 o 
  -3  11   4       13.52        9.63      5.07 o 
  -2  11   4       95.18       83.11     16.47 o 
  -1  11   4       22.65       27.96      8.62 o 
   0  11   4      499.93      519.57     31.43 o 
   1  11   4      170.99      167.03     21.80 o 
   2  11   4      906.59      902.61     23.74 o 
   3  11   4      408.58      430.18     32.44 o 
   4  11   4      387.39      407.85     16.38 o 
   5  11   4       50.92       50.10     19.77 o 
  -5  12   4       46.43       45.81      8.36 o 
  -4  12   4      439.45      438.68     18.46 o 
  -3  12   4      115.03      117.98     11.09 o 
  -2  12   4     1037.50     1050.45     27.57 o 
  -1  12   4      246.14      221.85     12.33 o 
   0  12   4      715.78      663.72     27.12 o 
   1  12   4      131.18      129.74     16.98 o 
   2  12   4     1034.10     1000.54     26.41 o 
   3  12   4      277.96      278.88     13.85 o 
   4  12   4      636.31      603.69     31.43 o 
   5  12   4       13.87        9.12      8.11 o 
  -4  13   4        4.54        5.70      4.98 o 
  -3  13   4      427.46      380.01     17.20 o 
  -2  13   4       11.42       14.93      9.38 o 
  -1  13   4      285.36      290.30     14.70 o 
   0  13   4       56.02       65.64      9.12 o 
   1  13   4       26.48       36.22      6.98 o 
   2  13   4      274.28      284.56     20.53 o 
   3  13   4        8.22        5.83      7.86 o 
   4  13   4      152.27      185.52     20.78 o 
  -2  14   4        0.04        0.69      4.82 o 
  -1  14   4      149.00      171.75     21.80 o 
   0  14   4       14.50        5.34      4.62 o 
   1  14   4      100.87       78.08     17.99 o 
   2  14   4       15.19       10.91      5.70 o 
  -9   0   5      428.06      455.71     18.96 o 
  -7   0   5     1462.13     1511.22     75.78 o 
  -5   0   5      844.66      817.57     19.51 o 
  -3   0   5      804.82     1054.76     14.13 o 
  -1   0   5    15656.39    14688.40    164.69 o 
   1   0   5     7767.01     7513.78    101.38 o 
   3   0   5      429.67      473.93     17.74 o 
   5   0   5      397.33      376.47     18.75 o 
   7   0   5      157.17      146.99     16.22 o 
   9   0   5       95.21       96.31     15.21 o 
  -9   1   5       46.17       44.91      5.60 o 
  -8   1   5      304.44      306.35     10.36 o 
  -7   1   5      464.26      463.63     13.05 o 
  -6   1   5      178.21      193.41      7.18 o 
  -5   1   5      141.69      140.07      5.68 o 
  -4   1   5     1016.99     1050.40     14.82 o 
  -3   1   5      563.01      595.65      6.76 o 
  -2   1   5      905.33      770.24      9.58 o 
  -1   1   5     1082.52     1006.53     14.30 o 
   0   1   5     1544.07     1872.98     21.12 o 
   1   1   5     1411.29     1669.78     25.66 o 
   2   1   5      324.38      314.03      6.82 o 
   3   1   5        0.45        3.19      2.11 o 
   4   1   5      621.17      670.06     13.36 o 
   5   1   5      144.04      152.44      5.96 o 
   6   1   5      101.63       98.06      5.71 o 
   7   1   5       99.59       86.61      9.06 o 
   8   1   5        8.61        7.64      5.32 o 
   9   1   5       23.15       20.56      6.59 o 
  -9   2   5      157.19      158.62      9.49 o 
  -8   2   5        6.79        7.91      4.46 o 
  -7   2   5       50.94       47.24      4.76 o 
  -6   2   5       77.96       85.20      5.68 o 
  -5   2   5      332.06      321.45      8.83 o 
  -4   2   5       37.18       32.53      3.00 o 
  -3   2   5      461.60      453.42      6.54 o 
  -2   2   5        2.18        7.45      1.17 o 
  -1   2   5       86.07       89.75      3.23 o 
   0   2   5     5550.81     5341.66     44.87 o 
   1   2   5     1926.99     1955.28     28.75 o 
   2   2   5     3396.26     3439.01     37.43 o 
   3   2   5     1480.73     1511.52     20.57 o 
   4   2   5      276.96      293.75      7.13 o 
   5   2   5      810.99      848.48     14.15 o 
   6   2   5        8.69        5.38      2.45 o 
   7   2   5      346.20      363.17     11.85 o 
   8   2   5       82.92       77.66     10.39 o 
  -9   3   5      214.16      223.15     11.01 o 
  -8   3   5      145.59      144.55      8.31 o 
  -7   3   5        9.03        4.76      2.65 o 
  -6   3   5      175.40      189.96      7.20 o 
  -5   3   5        0.02       -2.05      2.05 o 
  -4   3   5       45.11       44.31      3.88 o 
  -3   3   5        2.50        0.93      1.21 o 
  -2   3   5      548.75      583.76      7.92 o 
  -1   3   5      418.33      444.45     13.68 o 
   0   3   5      118.61       79.61      3.43 o 
   1   3   5       54.96       59.30      2.93 o 
   2   3   5      291.96      274.23      8.27 o 
   3   3   5      235.46      274.28      7.66 o 
   4   3   5     1093.15     1137.09     14.23 o 
   5   3   5       98.53       91.84      4.74 o 
   6   3   5       26.98       25.98      3.48 o 
   7   3   5        0.37        0.67      2.75 o 
   8   3   5       71.42       67.67      8.73 o 
  -9   4   5        7.26        8.00      3.86 o 
  -8   4   5       27.46       22.53      4.18 o 
  -7   4   5      570.78      548.33     12.81 o 
  -6   4   5      609.75      612.12     12.59 o 
  -5   4   5      112.28      127.77      6.10 o 
  -4   4   5     2155.95     2158.34     24.29 o 
  -3   4   5     1359.82     1506.01     16.06 o 
  -2   4   5       31.87       36.47      2.39 o 
  -1   4   5      807.94      818.51     10.89 o 
   0   4   5      265.01      240.78      8.84 o 
   1   4   5       73.94       84.94      5.31 o 
   2   4   5      136.71      155.77      4.98 o 
   3   4   5     3394.31     3390.83     33.16 o 
   4   4   5        0.55        4.93      2.37 o 
   5   4   5       72.18       73.58      4.35 o 
   6   4   5      518.54      509.20     11.12 o 
   7   4   5       42.80       25.24      4.46 o 
   8   4   5       69.30       73.96      8.64 o 
  -9   5   5      109.16      110.77     14.70 o 
  -8   5   5        0.58        3.81      3.29 o 
  -7   5   5      396.08      384.95     15.80 o 
  -6   5   5      135.79      140.55      6.69 o 
  -5   5   5     1357.62     1339.56     20.96 o 
  -4   5   5      439.01      436.86      9.27 o 
  -3   5   5     2464.05     2511.50     23.48 o 
  -2   5   5     1709.75     1782.59     19.98 o 
  -1   5   5     1136.56     1114.43     12.34 o 
   0   5   5      138.73      151.62      6.56 o 
   1   5   5      486.40      490.29     10.19 o 
   2   5   5        0.46        4.11      1.92 o 
   3   5   5        4.18        5.53      2.01 o 
   4   5   5      307.26      323.89      6.38 o 
   5   5   5      274.04      256.61      6.82 o 
   6   5   5        5.12        7.86      2.37 o 
   7   5   5       63.13       67.58      8.24 o 
   8   5   5       14.32       17.74      8.62 o 
  -8   6   5      333.33      338.87     16.64 o 
  -7   6   5       52.49       44.61      7.17 o 
  -6   6   5     1142.08     1130.94     20.12 o 
  -5   6   5       21.56       29.60      2.97 o 
  -4   6   5      748.83      738.37     10.92 o 
  -3   6   5      900.68      864.78     10.48 o 
  -2   6   5       47.68       45.86      3.25 o 
  -1   6   5      592.13      569.03      8.28 o 
   0   6   5       78.31       77.30      3.70 o 
   1   6   5     1752.16     1741.35     23.47 o 
   2   6   5       93.45       81.82      5.92 o 
   3   6   5      587.94      578.31      9.83 o 
   4   6   5      102.82       99.07      4.60 o 
   5   6   5        5.35        7.53      2.25 o 
   6   6   5       47.67       47.77      5.54 o 
   7   6   5      213.07      214.34     10.89 o 
   8   6   5      101.65      127.23     17.74 o 
  -8   7   5       60.59       54.34      8.64 o 
  -7   7   5       78.36       96.81     13.69 o 
  -6   7   5       65.23       68.87      7.06 o 
  -5   7   5        6.13        1.92      3.73 o 
  -4   7   5      283.28      313.59      6.52 o 
  -3   7   5       40.48       47.43      3.21 o 
  -2   7   5      715.43      776.96     12.08 o 
  -1   7   5      709.03      719.63     10.61 o 
   0   7   5     1937.34     1987.78     22.03 o 
   1   7   5      152.84      170.30      6.69 o 
   2   7   5       57.21       54.59      5.70 o 
   3   7   5      131.45      133.36      6.02 o 
   4   7   5       14.28       18.26      2.92 o 
   5   7   5      920.20      868.74     15.31 o 
   6   7   5      544.73      584.28     15.88 o 
   7   7   5        0.01        2.30      3.49 o 
  -8   8   5      768.38      813.03     36.50 o 
  -7   8   5      298.69      288.25     14.64 o 
  -6   8   5      537.10      542.86     15.26 o 
  -5   8   5      256.86      243.91      8.45 o 
  -4   8   5     1476.17     1344.60     19.82 o 
  -3   8   5     1147.41     1126.23     16.72 o 
  -2   8   5     1317.02     1278.04     16.94 o 
  -1   8   5      499.49      499.38      8.77 o 
   0   8   5        0.33        5.23      2.80 o 
   1   8   5      723.24      702.29     14.73 o 
   2   8   5      138.63      132.89      8.10 o 
   3   8   5     1462.83     1429.37     20.02 o 
   4   8   5        6.55        9.32      2.65 o 
   5   8   5      343.20      355.94     11.68 o 
   6   8   5      100.88       92.33      7.89 o 
   7   8   5       74.78       69.84      7.51 o 
  -7   9   5      257.12      273.58     12.69 o 
  -6   9   5       70.99       66.61      5.88 o 
  -5   9   5      573.72      609.98     13.65 o 
  -4   9   5      103.57       93.07      5.89 o 
  -3   9   5        0.26        8.40      3.16 o 
  -2   9   5       20.02       18.85      4.66 o 
  -1   9   5      205.49      240.48     11.09 o 
   0   9   5      392.05      399.77     18.75 o 
   1   9   5     2047.43     2044.40     35.71 o 
   2   9   5      919.61      891.77     16.99 o 
   3   9   5      167.50      175.77      9.00 o 
   4   9   5      664.88      669.09     13.70 o 
   5   9   5       47.14       54.93      6.16 o 
   6   9   5      190.22      185.95     11.06 o 
  -7  10   5      948.41      965.46     39.79 o 
  -6  10   5      170.03      161.39     10.30 o 
  -5  10   5      114.62      140.31      9.21 o 
  -4  10   5      142.71      168.58     12.19 o 
  -3  10   5      797.47      773.59     22.02 o 
  -2  10   5       19.60       29.99      8.87 o 
  -1  10   5     1440.45     1362.68     29.33 o 
   0  10   5       28.80       32.81      5.34 o 
   1  10   5      334.56      308.34     12.63 o 
   2  10   5      243.00      260.03      9.30 o 
   3  10   5       31.10       30.68      4.27 o 
   4  10   5      451.69      441.51     16.59 o 
   5  10   5       65.64       69.70      8.58 o 
   6  10   5      131.62      124.66     24.33 o 
  -6  11   5       74.71       65.65      9.49 o 
  -5  11   5       66.94       78.32     19.26 o 
  -4  11   5        0.12        2.56      4.02 o 
  -3  11   5       73.77       58.35      7.70 o 
  -2  11   5        2.58       12.63      4.50 o 
  -1  11   5      112.18      132.18     10.82 o 
   0  11   5      262.32      276.11     19.26 o 
   1  11   5     1151.20     1059.49     25.89 o 
   2  11   5      291.81      306.33     13.49 o 
   3  11   5      465.35      432.29     26.36 o 
   4  11   5       42.97       34.97      9.63 o 
   5  11   5       52.07       57.68     18.25 o 
  -5  12   5        1.38        2.38      5.32 o 
  -4  12   5       32.37       25.69     15.46 o 
  -3  12   5       87.41       73.55      9.13 o 
  -2  12   5        8.27       19.00      5.19 o 
  -1  12   5        1.00        3.09      4.82 o 
   0  12   5       32.03       34.93      6.42 o 
   1  12   5        5.08        5.09      4.56 o 
   2  12   5       48.80       41.06      8.36 o 
   3  12   5        0.44       -4.06      5.58 o 
   4  12   5       23.64       11.15      7.60 o 
  -4  13   5       34.20       37.24      7.70 o 
  -3  13   5      286.88      294.64     15.20 o 
  -2  13   5      546.90      568.74     20.91 o 
  -1  13   5      622.05      624.50     30.92 o 
   0  13   5      397.09      402.48     16.95 o 
   1  13   5      614.02      602.33     22.81 o 
   2  13   5      347.19      368.02     30.16 o 
   3  13   5       74.53       88.70     15.21 o 
  -2  14   5       50.92       57.43      8.78 o 
  -1  14   5      550.23      566.86     21.31 o 
   0  14   5       18.82       15.47      7.10 o 
   1  14   5      137.37      142.94     12.84 o 
  -8   0   6      642.49      653.16     24.33 o 
  -6   0   6     2520.17     2457.56     42.44 o 
  -4   0   6      580.10      587.53     25.09 o 
  -2   0   6       38.59       23.99      2.80 o 
   0   0   6     3891.72     3835.55     70.96 o 
   2   0   6     5403.98     5360.75     98.33 o 
   4   0   6     3096.71     3071.69     65.39 o 
   6   0   6     3067.04     3039.77     49.09 o 
   8   0   6      511.42      565.17     28.89 o 
  -9   1   6       52.04       52.50      8.12 o 
  -8   1   6      766.86      717.42     15.95 o 
  -7   1   6       85.57       78.69      5.95 o 
  -6   1   6      875.67      793.95     26.58 o 
  -5   1   6        0.10        0.64      1.83 o 
  -4   1   6        1.27        3.48      1.80 o 
  -3   1   6       14.01       25.35      2.00 o 
  -2   1   6     4403.25     4447.69     45.04 o 
  -1   1   6      681.27      759.69     10.20 o 
   0   1   6     7134.43     7085.53     68.45 o 
   1   1   6       50.40       45.25      3.14 o 
   2   1   6      686.56      656.59     12.83 o 
   3   1   6       34.95       44.95      3.50 o 
   4   1   6      705.89      697.77     17.38 o 
   5   1   6      121.38      121.42      6.16 o 
   6   1   6      688.31      658.06     15.25 o 
   7   1   6       10.23        5.28      3.11 o 
   8   1   6        0.15        1.77      4.30 o 
  -9   2   6       41.19       42.21      5.45 o 
  -8   2   6      117.57      100.86      7.14 o 
  -7   2   6      240.13      219.62      8.32 o 
  -6   2   6      609.33      603.41     12.65 o 
  -5   2   6       77.13       83.16      5.04 o 
  -4   2   6      120.70      141.06      5.28 o 
  -3   2   6      564.36      580.62      7.88 o 
  -2   2   6        7.69       14.43      1.63 o 
  -1   2   6      730.69      691.74     11.22 o 
   0   2   6      282.48      329.58      7.08 o 
   1   2   6      121.09       95.97      4.43 o 
   2   2   6     2817.71     2879.25     26.86 o 
   3   2   6       89.37       80.49      4.76 o 
   4   2   6      678.20      756.48     14.22 o 
   5   2   6     1964.90     1849.47     23.68 o 
   6   2   6       13.82       13.03      2.91 o 
   7   2   6     1564.63     1565.16     64.06 o 
   8   2   6       90.99       96.20     10.21 o 
  -9   3   6       91.57      109.38      7.93 o 
  -8   3   6      773.97      770.56     16.49 o 
  -7   3   6        5.87        4.30      2.62 o 
  -6   3   6     2088.91     2054.75     26.56 o 
  -5   3   6      126.23      108.41      5.69 o 
  -4   3   6     1743.85     1847.77     18.34 o 
  -3   3   6      607.61      581.22      8.79 o 
  -2   3   6     2260.57     2194.21     18.39 o 
  -1   3   6      446.71      499.57      8.44 o 
   0   3   6     3194.17     3128.77     28.98 o 
   1   3   6      250.12      313.85      8.81 o 
   2   3   6     1262.35     1276.98     14.62 o 
   3   3   6     3226.50     3225.88     46.74 o 
   4   3   6     1023.79      972.94     16.95 o 
   5   3   6      179.41      179.48      9.33 o 
   6   3   6      641.27      637.08     13.75 o 
   7   3   6       78.43       91.56      7.34 o 
   8   3   6        4.04        4.36      4.38 o 
  -9   4   6      124.21      120.88      9.37 o 
  -8   4   6      325.41      336.66     10.83 o 
  -7   4   6      714.26      680.52     14.46 o 
  -6   4   6      390.64      403.24     10.28 o 
  -5   4   6     1420.39     1325.96     18.78 o 
  -4   4   6      610.11      606.78      9.47 o 
  -3   4   6       54.41       63.94      3.10 o 
  -2   4   6      921.84      979.24     11.64 o 
  -1   4   6      101.97      118.97      3.95 o 
   0   4   6     1129.23     1236.19     16.75 o 
   1   4   6      417.23      413.81      8.10 o 
   2   4   6        3.16       18.06      2.25 o 
   3   4   6      277.23      272.31      7.72 o 
   4   4   6      572.31      542.65     10.50 o 
   5   4   6        0.05       -1.62      1.62 o 
   6   4   6       72.52       70.11      5.75 o 
   7   4   6        9.64       11.43      3.65 o 
   8   4   6       10.27        7.60      7.60 o 
  -9   5   6      122.03      124.58     12.63 o 
  -8   5   6       18.95       18.50      3.92 o 
  -7   5   6      348.27      353.73     10.33 o 
  -6   5   6      671.35      617.20     12.81 o 
  -5   5   6      398.36      422.79     10.99 o 
  -4   5   6      779.95      778.50     11.56 o 
  -3   5   6      873.14      839.45     12.57 o 
  -2   5   6      133.78      146.12      4.78 o 
  -1   5   6     1411.85     1347.72     14.39 o 
   0   5   6       15.79       13.22      6.34 o 
   1   5   6       97.18       86.14      4.46 o 
   2   5   6     1498.12     1631.37     21.66 o 
   3   5   6       20.82       30.83      4.14 o 
   4   5   6      201.12      217.26      5.37 o 
   5   5   6      134.08      129.49      5.82 o 
   6   5   6       12.00        5.82      2.34 o 
   7   5   6       22.24       29.29      6.09 o 
   8   5   6      199.94      245.84     23.82 o 
  -8   6   6        3.61        6.22      5.07 o 
  -7   6   6        4.12       -0.17      2.90 o 
  -6   6   6      125.33      112.94      7.43 o 
  -5   6   6       22.93       32.04      4.09 o 
  -4   6   6      130.47      122.94      5.14 o 
  -3   6   6      218.47      241.98      6.00 o 
  -2   6   6      541.91      472.46      8.93 o 
  -1   6   6     2015.93     2087.90     27.52 o 
   0   6   6       91.10       95.19      5.04 o 
   1   6   6      640.40      603.61     11.93 o 
   2   6   6      903.97      883.09     15.21 o 
   3   6   6      498.81      472.41     10.82 o 
   4   6   6     3632.55     3460.85     32.87 o 
   5   6   6      746.68      712.83     14.15 o 
   6   6   6      365.21      339.00     12.88 o 
   7   6   6      226.08      236.67     10.68 o 
  -8   7   6       17.11       19.33      6.26 o 
  -7   7   6        5.81        2.53      5.32 o 
  -6   7   6       60.33       66.14      6.53 o 
  -5   7   6      594.57      575.36     11.90 o 
  -4   7   6       11.66       14.54      2.17 o 
  -3   7   6     1514.51     1475.79     19.57 o 
  -2   7   6      207.13      210.46      6.73 o 
  -1   7   6     1168.89     1130.37     16.22 o 
   0   7   6       59.33       58.23      3.65 o 
   1   7   6     1269.55     1222.35     21.81 o 
   2   7   6       56.76       58.48      4.97 o 
   3   7   6      470.68      432.27     10.96 o 
   4   7   6       47.68       49.32      5.15 o 
   5   7   6       28.70       25.37      4.32 o 
   6   7   6      118.43      117.91      8.46 o 
   7   7   6        5.71        4.93      3.78 o 
  -8   8   6        0.27       -2.63      9.38 o 
  -7   8   6        0.56        3.20      4.62 o 
  -6   8   6      310.21      303.68     15.09 o 
  -5   8   6      110.88      119.40      7.05 o 
  -4   8   6     1052.20     1014.48     17.92 o 
  -3   8   6      738.55      783.40     13.58 o 
  -2   8   6       98.21      100.59      5.14 o 
  -1   8   6      289.73      291.81      6.73 o 
   0   8   6      209.05      220.63      8.24 o 
   1   8   6      165.04      163.66      7.30 o 
   2   8   6      629.05      630.01     13.86 o 
   3   8   6     2390.04     2302.31     27.69 o 
   4   8   6        0.49        1.29      2.82 o 
   5   8   6     1094.40     1004.39     18.34 o 
   6   8   6       41.57       54.91      6.64 o 
   7   8   6      360.67      353.06     13.70 o 
  -7   9   6      177.66      182.27     13.96 o 
  -6   9   6      252.13      253.20      9.83 o 
  -5   9   6      229.51      236.69      8.69 o 
  -4   9   6        9.45        9.67      2.74 o 
  -3   9   6       16.60       30.46      3.60 o 
  -2   9   6      370.51      398.06     26.61 o 
  -1   9   6     1060.28     1037.50     23.58 o 
   0   9   6       86.72       95.51      8.01 o 
   1   9   6     2684.10     2634.54     35.83 o 
   2   9   6      135.19      133.58      9.85 o 
   3   9   6      448.90      439.17     10.69 o 
   4   9   6        0.02       -1.92      2.82 o 
   5   9   6      173.62      175.50     12.21 o 
   6   9   6       14.58       22.98      5.15 o 
  -6  10   6       17.71       16.22      3.95 o 
  -5  10   6      180.39      175.56     13.25 o 
  -4  10   6        3.62       13.52      4.75 o 
  -3  10   6      193.14      166.05     11.83 o 
  -2  10   6        0.10        0.24      3.03 o 
  -1  10   6        0.14       -2.80      2.80 o 
   0  10   6       76.23       78.78      7.86 o 
   1  10   6       28.09       28.96      5.02 o 
   2  10   6        1.56        7.00      3.28 o 
   3  10   6       96.03       83.90      8.37 o 
   4  10   6       43.58       49.68      6.33 o 
   5  10   6        0.69        5.72      3.49 o 
   6  10   6      126.89      130.01      9.87 o 
  -6  11   6      313.42      299.50     16.28 o 
  -5  11   6      258.24      288.58     26.86 o 
  -4  11   6      125.45      157.31     15.71 o 
  -3  11   6      470.85      436.12     17.19 o 
  -2  11   6        4.42        3.39      4.11 o 
  -1  11   6      304.18      311.92     26.61 o 
   0  11   6      966.62     1008.90     25.38 o 
   1  11   6        3.74        4.78      3.80 o 
   2  11   6      522.82      529.93     17.46 o 
   3  11   6       42.68       32.44      9.12 o 
   4  11   6       59.14       69.44     12.67 o 
   5  11   6       10.73       16.90      5.91 o 
  -5  12   6        1.87        6.56      5.34 o 
  -4  12   6       17.66       22.86      8.11 o 
  -3  12   6      214.28      236.36     14.22 o 
  -2  12   6      259.71      232.08     13.64 o 
  -1  12   6        8.05       12.88      4.83 o 
   0  12   6       51.38       35.12      6.57 o 
   1  12   6       88.74      116.69     10.53 o 
   2  12   6       27.27       30.92      9.12 o 
   3  12   6      103.91      101.38     14.70 o 
   4  12   6        3.11       -5.07      5.07 o 
  -4  13   6      555.18      583.34     22.57 o 
  -3  13   6       33.08       34.31      7.29 o 
  -2  13   6      209.82      218.06     14.85 o 
  -1  13   6       22.06       23.75      6.20 o 
   0  13   6       59.73       58.23     12.42 o 
   1  13   6       24.88       39.15      7.06 o 
   2  13   6      109.25      129.25     17.23 o 
   3  13   6       99.03       95.80     15.21 o 
  -1  14   6       15.61       16.83      5.91 o 
   0  14   6      388.82      388.69     21.54 o 
   1  14   6       78.57       47.14     12.17 o 
  -9   0   7      146.50      123.50     21.29 o 
  -7   0   7      604.98      568.69     27.12 o 
  -5   0   7     1078.73     1022.70     23.10 o 
  -3   0   7     5213.20     5558.29     68.68 o 
  -1   0   7     8505.18     8816.15    104.12 o 
   1   0   7        5.84        7.88      1.42 o 
   3   0   7      672.09      784.65     26.36 o 
   5   0   7      124.73      112.54     16.47 o 
   7   0   7        0.02        0.03      3.29 o 
  -9   1   7      340.27      349.17     12.66 o 
  -8   1   7       54.66       57.91      5.82 o 
  -7   1   7     2484.20     2329.69     30.71 o 
  -6   1   7        0.18       -1.89      1.89 o 
  -5   1   7      250.57      245.25      7.52 o 
  -4   1   7     1213.02     1244.47     20.54 o 
  -3   1   7       27.19       26.22      3.61 o 
  -2   1   7     1180.87     1122.49     15.29 o 
  -1   1   7     1278.90     1289.97     17.65 o 
   0   1   7      177.02      249.93      6.68 o 
   1   1   7      928.62      987.04     13.96 o 
   2   1   7      256.36      219.15      6.01 o 
   3   1   7      120.48      120.94      6.74 o 
   4   1   7       18.96       15.16      3.75 o 
   5   1   7       21.90       26.35      3.53 o 
   6   1   7       71.15       80.64      5.60 o 
   7   1   7      103.51      108.08      6.84 o 
   8   1   7        0.77        3.95      4.47 o 
  -9   2   7       39.85       37.91      5.58 o 
  -8   2   7       38.96       50.89      7.32 o 
  -7   2   7      194.53      196.63      9.15 o 
  -6   2   7      693.09      668.33     15.00 o 
  -5   2   7        6.06        4.67      2.16 o 
  -4   2   7      601.32      617.87      8.64 o 
  -3   2   7      321.82      393.42      6.50 o 
  -2   2   7     2250.29     2371.57     24.06 o 
  -1   2   7     1887.38     1769.66     22.33 o 
   0   2   7     1257.44     1353.76     18.49 o 
   1   2   7      768.16      706.17     11.84 o 
   2   2   7       28.24       24.27      2.81 o 
   3   2   7        3.20        5.17      2.05 o 
   4   2   7        8.80       15.24      2.75 o 
   5   2   7      820.91      756.39     14.17 o 
   6   2   7        0.03       -1.73      2.13 o 
   7   2   7      546.61      501.09     14.50 o 
   8   2   7       82.02       80.87     11.66 o 
  -9   3   7        0.85        1.89      3.35 o 
  -8   3   7       35.90       35.57      4.86 o 
  -7   3   7      225.15      202.52     10.68 o 
  -6   3   7        2.65        1.31      2.13 o 
  -5   3   7       26.60       19.23      2.94 o 
  -4   3   7      221.71      253.31      5.34 o 
  -3   3   7      253.87      254.72      5.81 o 
  -2   3   7      112.22      110.84      6.95 o 
  -1   3   7      486.22      523.62      7.51 o 
   0   3   7     1175.89     1244.56     14.28 o 
   1   3   7        0.42        5.95      1.14 o 
   2   3   7       31.63       47.47      2.44 o 
   3   3   7      382.64      360.16      7.04 o 
   4   3   7       67.21       66.25      5.14 o 
   5   3   7       41.73       42.28      3.63 o 
   6   3   7       70.28       67.53      5.34 o 
   7   3   7        4.06        5.73      3.50 o 
   8   3   7       74.04      101.05     10.89 o 
  -9   4   7       66.56       81.00      7.14 o 
  -8   4   7      195.82      188.93     14.09 o 
  -7   4   7       17.20       20.14      5.12 o 
  -6   4   7      439.26      403.28     10.42 o 
  -5   4   7      178.78      182.45      7.90 o 
  -4   4   7     1894.96     1857.84     25.93 o 
  -3   4   7     1118.42     1138.38     16.26 o 
  -2   4   7     3536.17     3462.40     29.99 o 
  -1   4   7     1672.38     1741.61     17.35 o 
   0   4   7     4186.87     4212.00     38.74 o 
   1   4   7      406.00      419.60      7.40 o 
   2   4   7     1631.96     1575.56     21.00 o 
   3   4   7     1404.17     1385.10     22.02 o 
   4   4   7     1104.10     1059.49     18.79 o 
   5   4   7      136.57      151.67      6.08 o 
   6   4   7     1669.46     1589.54     23.08 o 
   7   4   7       12.38       14.70      5.14 o 
   8   4   7      804.37      816.08     37.51 o 
  -8   5   7       12.34        9.67      4.17 o 
  -7   5   7       94.77       86.54      6.23 o 
  -6   5   7       31.12       35.14      4.01 o 
  -5   5   7     2029.37     1897.21     27.47 o 
  -4   5   7      738.43      705.86     12.80 o 
  -3   5   7      846.44      849.25     11.93 o 
  -2   5   7       51.34       40.85      2.90 o 
  -1   5   7      262.16      266.03      6.27 o 
   0   5   7      739.00      782.15     13.26 o 
   1   5   7       13.98       17.26      2.74 o 
   2   5   7        6.36        4.88      1.67 o 
   3   5   7       13.25       13.67      2.30 o 
   4   5   7       81.48       87.97      5.31 o 
   5   5   7       40.92       39.90      3.75 o 
   6   5   7      618.64      624.24     13.69 o 
   7   5   7       19.51       20.46      5.84 o 
   8   5   7      132.19      132.80     17.74 o 
  -8   6   7      125.26      107.47     11.25 o 
  -7   6   7      104.92       95.86      6.48 o 
  -6   6   7      302.56      252.16      9.30 o 
  -5   6   7      728.74      711.29     11.98 o 
  -4   6   7       41.91       60.54      5.55 o 
  -3   6   7      150.24      132.03      5.81 o 
  -2   6   7      523.11      516.83      8.82 o 
  -1   6   7      438.23      513.61      8.25 o 
   0   6   7      185.82      205.49      6.79 o 
   1   6   7      388.89      335.46      8.64 o 
   2   6   7      110.87      117.83      5.63 o 
   3   6   7        0.77        2.16      2.43 o 
   4   6   7     1159.99     1115.58     20.71 o 
   5   6   7       55.22       57.18      4.96 o 
   6   6   7       70.48       76.79      5.89 o 
   7   6   7      230.99      259.67     15.97 o 
  -8   7   7      416.31      415.50     31.93 o 
  -7   7   7        4.00        0.51      3.94 o 
  -6   7   7     1597.47     1550.83     61.59 o 
  -5   7   7        0.45       -0.54      1.83 o 
  -4   7   7      972.44      982.56     12.72 o 
  -3   7   7      405.70      370.80     11.13 o 
  -2   7   7       96.48       90.84      5.67 o 
  -1   7   7      191.41      192.34      5.75 o 
   0   7   7      204.63      202.37      8.96 o 
   1   7   7      767.69      756.01     14.60 o 
   2   7   7       46.62       42.48      6.43 o 
   3   7   7      247.66      249.25     11.09 o 
   4   7   7      255.00      252.04      9.07 o 
   5   7   7      325.78      328.57     10.04 o 
   6   7   7      296.05      290.63     11.47 o 
   7   7   7       34.06       57.09      7.10 o 
  -7   8   7       16.59        9.70      5.83 o 
  -6   8   7        1.09        1.35      3.95 o 
  -5   8   7       60.70       67.54      5.45 o 
  -4   8   7      155.17      151.20      7.07 o 
  -3   8   7      818.28      838.88     14.34 o 
  -2   8   7        5.41       10.72      2.36 o 
  -1   8   7       83.82       96.46      5.72 o 
   0   8   7      191.84      184.48      7.75 o 
   1   8   7        3.84        5.53      2.60 o 
   2   8   7      320.12      290.24      9.63 o 
   3   8   7      397.73      380.79     14.51 o 
   4   8   7       79.77       72.70      6.48 o 
   5   8   7      150.54      130.79      8.56 o 
   6   8   7        0.82        0.17      3.58 o 
  -7   9   7       80.75       84.88      9.14 o 
  -6   9   7        0.04        3.18      3.03 o 
  -5   9   7       34.24       41.52      4.66 o 
  -4   9   7       18.97       26.43      3.67 o 
  -3   9   7      120.60      116.60      7.41 o 
  -2   9   7       10.83       16.61     13.94 o 
  -1   9   7      446.60      440.33     14.64 o 
   0   9   7       29.02       27.55      4.75 o 
   1   9   7       56.50       48.76      6.31 o 
   2   9   7        2.36        2.28      3.23 o 
   3   9   7      162.82      141.96      8.58 o 
   4   9   7       35.06       43.31      5.56 o 
   5   9   7        6.56        1.94      3.44 o 
   6   9   7      549.01      572.63     21.11 o 
  -6  10   7      327.73      328.83     11.15 o 
  -5  10   7      266.52      297.91     15.00 o 
  -4  10   7     1168.36     1110.43     28.29 o 
  -3  10   7      149.16      133.71     10.57 o 
  -2  10   7     2133.47     2111.79     39.90 o 
  -1  10   7      107.20      103.67      8.94 o 
   0  10   7     1235.98     1244.66     27.28 o 
   1  10   7      308.64      349.09     13.71 o 
   2  10   7     1468.07     1521.53     33.86 o 
   3  10   7      230.92      236.88     10.55 o 
   4  10   7     1358.69     1296.22     25.16 o 
   5  10   7        1.15        1.17      2.96 o 
  -5  11   7        0.34       -0.88      4.11 o 
  -4  11   7       43.11       47.21      7.50 o 
  -3  11   7        8.72        8.66      4.47 o 
  -2  11   7      172.41      170.40     18.50 o 
  -1  11   7       15.37       14.70      4.75 o 
   0  11   7       40.88       29.98      5.70 o 
   1  11   7       14.02       19.29      5.02 o 
   2  11   7      423.36      410.57     24.33 o 
   3  11   7        0.15       -2.53      5.58 o 
   4  11   7      364.62      340.12     22.30 o 
   5  11   7      347.65      371.03     33.20 o 
  -5  12   7      457.15      455.86     19.70 o 
  -4  12   7        3.10        8.62      5.07 o 
  -3  12   7      608.40      653.70     22.19 o 
  -2  12   7        0.08        3.00      3.89 o 
  -1  12   7     1005.98      972.27     26.25 o 
   0  12   7      263.73      259.30     13.20 o 
   1  12   7      911.67      820.64     35.48 o 
   2  12   7        4.80        8.11      6.08 o 
   3  12   7     1257.85     1226.14     45.11 o 
   4  12   7      138.52      180.96     20.28 o 
  -3  13   7       57.43       66.28      9.13 o 
  -2  13   7      314.01      335.60     28.39 o 
  -1  13   7        0.97        4.31      4.66 o 
   0  13   7       76.38       82.62     14.19 o 
   1  13   7       47.14       51.70     12.17 o 
   2  13   7       10.55       -1.52      6.08 o 
  -8   0   8     1397.48     1330.68     35.48 o 
  -6   0   8     2060.40     2067.73     44.61 o 
  -4   0   8      152.48      128.99      5.23 o 
  -2   0   8     2636.73     2513.80     36.31 o 
   0   0   8    18159.73    18035.67    273.21 o 
   2   0   8     4364.04     4386.02     87.18 o 
   4   0   8     2870.82     2775.67     64.37 o 
   6   0   8     2405.49     2312.78     42.11 o 
   8   0   8       83.62       89.72     14.19 o 
  -9   1   8      248.37      251.95     11.83 o 
  -8   1   8       16.05       16.33      3.85 o 
  -7   1   8        3.35        6.88      2.83 o 
  -6   1   8       10.11       12.50      2.94 o 
  -5   1   8      155.60      170.01      6.81 o 
  -4   1   8      250.15      284.97      5.21 o 
  -3   1   8      500.74      484.02      8.31 o 
  -2   1   8      291.76      287.15      7.02 o 
  -1   1   8      279.48      340.56      9.33 o 
   0   1   8      138.76      202.33      7.55 o 
   1   1   8       59.09       93.10      5.93 o 
   2   1   8       11.11       17.21      3.80 o 
   3   1   8     1339.17     1292.82     19.04 o 
   4   1   8      655.03      663.63     18.28 o 
   5   1   8      204.30      227.66     10.93 o 
   6   1   8       18.76       25.90      3.90 o 
   7   1   8       32.96       35.70      4.36 o 
   8   1   8      320.74      328.35     15.92 o 
  -9   2   8      566.48      600.08     15.81 o 
  -8   2   8       87.53       98.66      9.90 o 
  -7   2   8      419.65      446.65     11.96 o 
  -6   2   8       47.82       73.71      5.43 o 
  -5   2   8     1364.05     1405.50     20.32 o 
  -4   2   8      435.07      498.18      9.14 o 
  -3   2   8      214.44      188.16      4.68 o 
  -2   2   8     1310.58     1338.71     16.32 o 
  -1   2   8      376.00      374.34      8.78 o 
   0   2   8      552.04      584.72     14.76 o 
   1   2   8     4720.35     4842.13     51.21 o 
   2   2   8      105.17      127.54      5.47 o 
   3   2   8     3627.70     3697.26     45.38 o 
   4   2   8      386.13      380.41     10.06 o 
   5   2   8      968.73      896.95     25.86 o 
   6   2   8      298.98      297.18      9.35 o 
   7   2   8       51.27       53.70      5.21 o 
   8   2   8      153.97      169.75     13.69 o 
  -9   3   8      241.00      261.97     12.58 o 
  -8   3   8      322.45      330.59     11.82 o 
  -7   3   8       57.51       57.24      5.30 o 
  -6   3   8      236.34      264.84      8.54 o 
  -5   3   8      317.08      313.57      8.78 o 
  -4   3   8        5.37       11.67      2.52 o 
  -3   3   8      789.82      756.57     12.00 o 
  -2   3   8      286.92      359.40      8.66 o 
  -1   3   8        0.20        3.91      1.44 o 
   0   3   8       90.83      100.07      5.07 o 
   1   3   8     1051.09     1151.13     17.68 o 
   2   3   8       94.42      117.71      5.64 o 
   3   3   8        9.90       13.21      2.75 o 
   4   3   8      147.13      147.22      7.35 o 
   5   3   8      976.72      995.91     23.63 o 
   6   3   8       42.34       33.76      4.30 o 
   7   3   8       65.18       62.59      6.80 o 
   8   3   8        6.23        3.06      5.19 o 
  -8   4   8      275.90      291.72     10.47 o 
  -7   4   8      114.73      123.39      7.46 o 
  -6   4   8      116.85      125.95      6.87 o 
  -5   4   8      386.19      387.15     10.17 o 
  -4   4   8      961.95      968.30     27.87 o 
  -3   4   8      773.47      797.79     11.06 o 
  -2   4   8      110.16      118.89      4.39 o 
  -1   4   8      183.18      214.53      5.02 o 
   0   4   8      343.55      360.62      9.88 o 
   1   4   8      449.47      449.10      7.51 o 
   2   4   8      992.62     1015.31     17.44 o 
   3   4   8      341.55      344.06      9.84 o 
   4   4   8      432.24      450.71     11.69 o 
   5   4   8      772.30      778.28     13.05 o 
   6   4   8       72.28       80.36      5.92 o 
   7   4   8      862.02      881.61     20.38 o 
  -8   5   8        3.64        5.48      3.27 o 
  -7   5   8     1084.39     1093.59     23.19 o 
  -6   5   8       65.07       67.36      5.30 o 
  -5   5   8     1388.53     1361.41     22.61 o 
  -4   5   8      521.32      532.28     10.88 o 
  -3   5   8      116.01      122.20      6.57 o 
  -2   5   8      510.38      493.64      7.68 o 
  -1   5   8      332.09      317.82      6.48 o 
   0   5   8        4.33       13.17      2.03 o 
   1   5   8      204.45      229.69      5.93 o 
   2   5   8      455.76      452.88     20.25 o 
   3   5   8      202.77      216.89      8.28 o 
   4   5   8       64.02       83.16      6.18 o 
   5   5   8       14.47       16.79      2.83 o 
   6   5   8       19.84       33.38      9.12 o 
   7   5   8        2.53        3.82     10.90 o 
  -8   6   8      464.61      471.37     19.70 o 
  -7   6   8      497.44      482.67     16.32 o 
  -6   6   8       43.32       51.04      6.66 o 
  -5   6   8      998.84      933.11     15.77 o 
  -4   6   8        0.31       23.40      2.80 o 
  -3   6   8     2205.98     2119.80     22.26 o 
  -2   6   8      261.77      268.98      6.41 o 
  -1   6   8     2153.90     2149.69     21.42 o 
   0   6   8        2.38       36.86      3.50 o 
   1   6   8      798.70      848.43     13.06 o 
   2   6   8      236.11      289.37     11.36 o 
   3   6   8      856.11      808.24     17.86 o 
   4   6   8      250.80      253.36      9.58 o 
   5   6   8      706.71      663.01     17.85 o 
   6   6   8        4.82        8.58      3.28 o 
   7   6   8       87.87      106.24     19.77 o 
  -8   7   8      103.84      147.33     15.71 o 
  -7   7   8      292.74      313.19     15.20 o 
  -6   7   8       34.47       54.63      7.35 o 
  -5   7   8        0.11        1.59      1.99 o 
  -4   7   8      116.01      127.00      5.87 o 
  -3   7   8       80.15      100.05      5.58 o 
  -2   7   8      713.99      722.36     11.17 o 
  -1   7   8     1691.22     1698.77     18.48 o 
   0   7   8       28.08       55.02      4.70 o 
   1   7   8     2022.55     1993.08     29.52 o 
   2   7   8      122.56      132.64      9.49 o 
   3   7   8      278.19      271.35     10.03 o 
   4   7   8       12.07       17.83      3.85 o 
   5   7   8      645.08      654.68     14.48 o 
   6   7   8      132.98      127.74      7.79 o 
   7   7   8      691.58      712.86     24.55 o 
  -7   8   8     1028.51     1092.19     29.36 o 
  -6   8   8      565.41      597.72     16.62 o 
  -5   8   8     1067.45     1067.94     18.74 o 
  -4   8   8     1141.21     1129.86     18.28 o 
  -3   8   8     3717.26     3574.45     38.07 o 
  -2   8   8      579.19      577.42     10.98 o 
  -1   8   8     2436.97     2436.04     33.48 o 
   0   8   8     1620.37     1597.01     24.84 o 
   1   8   8      529.11      509.86     17.79 o 
   2   8   8     2959.91     2933.57     48.88 o 
   3   8   8     1294.48     1273.49     23.85 o 
   4   8   8      828.92      827.98     16.50 o 
   5   8   8      584.80      582.33     14.10 o 
   6   8   8      279.20      313.15     10.93 o 
  -7   9   8        2.26        6.98      4.24 o 
  -6   9   8       58.82       64.21      6.10 o 
  -5   9   8       21.23       24.18      3.95 o 
  -4   9   8       99.47       96.08      9.73 o 
  -3   9   8       74.50       68.06      7.70 o 
  -2   9   8      481.40      440.13     15.36 o 
  -1   9   8       25.18       31.81      5.11 o 
   0   9   8      132.02      134.17      7.89 o 
   1   9   8      141.69      138.27     10.68 o 
   2   9   8      200.21      212.58     11.66 o 
   3   9   8      429.71      379.97     15.40 o 
   4   9   8       18.17       30.79      4.53 o 
   5   9   8      218.13      217.54     11.19 o 
   6   9   8      300.53      330.80     13.67 o 
  -6  10   8      619.98      620.92     22.76 o 
  -5  10   8       20.17       21.61      9.12 o 
  -4  10   8      170.41      176.11     12.84 o 
  -3  10   8      268.57      233.19     12.33 o 
  -2  10   8      665.45      704.58     20.78 o 
  -1  10   8       22.75       28.18      5.48 o 
   0  10   8      553.82      569.14     30.16 o 
   1  10   8      191.65      178.87     12.48 o 
   2  10   8      192.41      210.25     12.99 o 
   3  10   8      292.54      281.88     11.28 o 
   4  10   8       16.66       14.57      4.31 o 
   5  10   8      102.73      119.03     13.46 o 
  -5  11   8        0.03       -1.56      4.82 o 
  -4  11   8       21.64       28.65      6.20 o 
  -3  11   8       48.56       49.35      7.34 o 
  -2  11   8      665.27      655.32     46.38 o 
  -1  11   8        6.71        7.48      4.26 o 
   0  11   8      164.55      178.42     18.25 o 
   1  11   8       69.19       74.51     12.17 o 
   2  11   8      199.76      202.24     19.77 o 
   3  11   8      111.27       99.86     14.70 o 
   4  11   8       13.57       13.75      4.48 o 
  -4  12   8       33.85       39.18      7.50 o 
  -3  12   8       42.09       43.74     12.67 o 
  -2  12   8        0.14        3.29      4.30 o 
  -1  12   8        2.34        3.00      4.02 o 
   0  12   8        6.70       -3.04      5.58 o 
   1  12   8       94.06      112.53     15.71 o 
   2  12   8       32.84       41.06     10.14 o 
   3  12   8       57.92       53.22     11.66 o 
  -3  13   8      198.69      252.74     46.63 o 
  -2  13   8       34.26       46.89      7.89 o 
  -1  13   8      318.64      329.98     23.82 o 
   0  13   8      654.11      701.52     33.96 o 
   1  13   8      368.66      373.57     25.34 o 
   2  13   8      197.09      186.53     20.78 o 
  -9   0   9      521.95      545.36     28.64 o 
  -7   0   9       60.92       57.80      7.70 o 
  -5   0   9      724.68      676.46     18.99 o 
  -3   0   9     1756.41     1785.26     35.99 o 
  -1   0   9      463.81      493.19     18.25 o 
   1   0   9     1689.95     1604.78     41.56 o 
   3   0   9     3496.95     3522.30     76.54 o 
   5   0   9     2555.60     2511.08     62.85 o 
   7   0   9     2420.42     2384.66     45.31 o 
  -9   1   9       69.52       66.54      6.99 o 
  -8   1   9       70.28       71.95      7.76 o 
  -7   1   9      200.23      183.28      9.01 o 
  -6   1   9       17.85       21.59      7.39 o 
  -5   1   9       26.55       17.15      3.14 o 
  -4   1   9      717.66      688.85      9.14 o 
  -3   1   9      600.26      600.89      9.90 o 
  -2   1   9       36.50       56.63      3.84 o 
  -1   1   9     2311.82     2342.37     35.84 o 
   0   1   9       46.24       44.24      4.34 o 
   1   1   9      744.62      713.05     20.22 o 
   2   1   9     1290.24     1325.15     18.63 o 
   3   1   9     1187.22     1152.57     37.26 o 
   4   1   9       15.69       20.56      4.66 o 
   5   1   9      885.49      863.44     22.76 o 
   6   1   9       33.03       33.63      4.43 o 
   7   1   9       97.85       88.93      6.59 o 
   8   1   9       82.79      120.11     12.00 o 
  -9   2   9      424.14      406.13     13.29 o 
  -8   2   9       96.02       89.57      6.97 o 
  -7   2   9     1741.32     1660.84     25.38 o 
  -6   2   9      116.17      109.62      6.71 o 
  -5   2   9     1195.91     1141.47     18.30 o 
  -4   2   9      154.98      171.94      5.29 o 
  -3   2   9     1078.78     1121.94     14.98 o 
  -2   2   9     1402.12     1462.24     18.09 o 
  -1   2   9     6602.96     6686.90    100.44 o 
   0   2   9      702.57      683.35     12.38 o 
   1   2   9      240.65      264.36      7.12 o 
   2   2   9        1.01        4.79      1.90 o 
   3   2   9     1025.95     1058.58     17.57 o 
   4   2   9        0.79       12.42      3.94 o 
   5   2   9        0.01       -2.80      2.80 o 
   6   2   9      766.93      784.83     18.14 o 
   7   2   9       17.45       23.12      4.22 o 
  -8   3   9       31.84       24.33      4.35 o 
  -7   3   9      284.29      301.73      9.99 o 
  -6   3   9        2.02        6.59      2.79 o 
  -5   3   9     1401.84     1385.65     21.10 o 
  -4   3   9     1112.83     1059.07     14.32 o 
  -3   3   9     4322.10     4213.88     48.07 o 
  -2   3   9     2968.20     2999.51     35.59 o 
  -1   3   9     3608.72     3523.73     40.12 o 
   0   3   9      185.59      177.58      6.34 o 
   1   3   9     2308.13     2240.90     28.92 o 
   2   3   9     2021.93     1955.58     26.55 o 
   3   3   9     2580.65     2557.24     33.17 o 
   4   3   9     3984.74     3907.41     56.96 o 
   5   3   9     1427.44     1408.81     30.99 o 
   6   3   9      309.69      298.20      9.80 o 
   7   3   9      382.94      364.99     13.23 o 
  -8   4   9       74.03       88.93      7.24 o 
  -7   4   9      565.14      551.55     13.54 o 
  -6   4   9     1497.57     1404.25     21.70 o 
  -5   4   9      541.81      535.94     16.32 o 
  -4   4   9     3295.89     3242.37     49.27 o 
  -3   4   9      753.16      717.67     14.08 o 
  -2   4   9     1124.02     1107.83     24.73 o 
  -1   4   9      191.13      194.77      6.01 o 
   0   4   9      674.83      718.48     13.84 o 
   1   4   9       19.41       23.17      3.28 o 
   2   4   9      448.06      462.40     17.77 o 
   3   4   9       67.82       61.96      5.06 o 
   4   4   9      222.35      228.53     12.77 o 
   5   4   9       25.93       26.89      4.37 o 
   6   4   9        0.07        3.85      2.85 o 
   7   4   9       23.27       21.35      6.34 o 
  -8   5   9      432.31      458.66     13.39 o 
  -7   5   9       18.06       18.30      3.90 o 
  -6   5   9      616.95      641.54     18.95 o 
  -5   5   9      140.99      153.31      8.48 o 
  -4   5   9      724.65      696.42     15.00 o 
  -3   5   9      843.52      823.28     13.38 o 
  -2   5   9     4728.33     4682.29     36.56 o 
  -1   5   9      864.15      900.39     11.94 o 
   0   5   9     5996.87     5886.02     53.33 o 
   1   5   9        0.37       -0.02      2.86 o 
   2   5   9     1928.81     1892.44     29.33 o 
   3   5   9      145.34      143.95      7.50 o 
   4   5   9     1819.18     1805.39     28.14 o 
   5   5   9       30.27       21.65      3.88 o 
   6   5   9      856.86      878.98     20.66 o 
   7   5   9        0.05       -0.97      5.32 o 
  -8   6   9      221.27      236.15     16.49 o 
  -7   6   9       10.13       22.89      3.91 o 
  -6   6   9       48.58       51.59      4.81 o 
  -5   6   9     1086.11     1040.42     17.27 o 
  -4   6   9       65.88       73.94      4.92 o 
  -3   6   9     1769.77     1738.99     18.10 o 
  -2   6   9       14.04       11.70      1.90 o 
  -1   6   9      501.83      509.66     10.15 o 
   0   6   9      373.65      356.89     12.16 o 
   1   6   9      726.01      751.44     15.82 o 
   2   6   9      172.32      157.40      7.87 o 
   3   6   9     1482.56     1420.18     24.24 o 
   4   6   9      340.75      329.30     11.14 o 
   5   6   9      590.58      573.42     13.53 o 
   6   6   9      376.17      331.71     12.71 o 
   7   6   9      318.46      298.72     15.92 o 
  -7   7   9        3.88        6.25      4.83 o 
  -6   7   9      429.10      413.02     38.52 o 
  -5   7   9       19.72       15.58      6.37 o 
  -4   7   9        3.99        7.63      2.29 o 
  -3   7   9      181.77      163.53      5.70 o 
  -2   7   9        0.65        2.14      1.64 o 
  -1   7   9      360.14      375.17      7.94 o 
   0   7   9       47.35       50.10      4.06 o 
   1   7   9      283.69      270.90      9.72 o 
   2   7   9      584.82      562.17     14.30 o 
   3   7   9      104.94       81.72      6.77 o 
   4   7   9        0.19        1.63      2.72 o 
   5   7   9       42.98       42.61      4.83 o 
   6   7   9      150.87      168.80     11.01 o 
  -7   8   9       38.26       37.52      7.53 o 
  -6   8   9      185.76      185.05     10.95 o 
  -5   8   9      365.20      352.93     11.56 o 
  -4   8   9       32.61       33.87      4.13 o 
  -3   8   9      529.96      503.45     11.05 o 
  -2   8   9       18.73       30.09      3.35 o 
  -1   8   9      534.76      536.57     13.39 o 
   0   8   9       17.76       17.99      4.66 o 
   1   8   9      777.12      792.94     21.42 o 
   2   8   9      347.99      353.46     11.95 o 
   3   8   9      267.99      253.39     10.30 o 
   4   8   9      976.91      975.23     26.88 o 
   5   8   9       93.31      104.48      7.33 o 
   6   8   9      407.91      423.23     15.17 o 
  -6   9   9      309.81      313.63     12.46 o 
  -5   9   9        0.64        2.07      2.94 o 
  -4   9   9      107.17      113.63      6.80 o 
  -3   9   9       21.67       29.12     10.64 o 
  -2   9   9        4.41        7.28      3.89 o 
  -1   9   9      118.06      127.99     13.20 o 
   0   9   9      449.26      450.87     16.64 o 
   1   9   9      456.97      446.29     17.99 o 
   2   9   9      557.66      566.15     19.11 o 
   3   9   9      158.94      150.11      9.75 o 
   4   9   9      249.04      243.82     10.06 o 
   5   9   9        5.12        4.28      3.47 o 
  -6  10   9      513.36      547.88     21.47 o 
  -5  10   9       20.99       31.24      6.98 o 
  -4  10   9      371.36      343.11     34.47 o 
  -3  10   9       55.50       51.49      7.29 o 
  -2  10   9      239.49      255.57     15.97 o 
  -1  10   9       22.97       22.91      4.87 o 
   0  10   9       29.02       30.92      8.62 o 
   1  10   9       10.00        8.98      4.47 o 
   2  10   9      128.28      127.13     10.93 o 
   3  10   9        3.98        7.26      4.62 o 
   4  10   9      159.83      157.71      9.06 o 
   5  10   9       79.38       76.75      6.97 o 
  -5  11   9      984.67      989.50     32.19 o 
  -4  11   9      332.43      344.90     16.28 o 
  -3  11   9      171.82      195.75     13.49 o 
  -2  11   9      540.93      568.45     52.21 o 
  -1  11   9      451.12      456.19     25.34 o 
   0  11   9      182.86      194.13     19.26 o 
   1  11   9     1652.40     1766.47     53.22 o 
   2  11   9       61.73       65.53      8.78 o 
   3  11   9      370.80      358.28     16.44 o 
   4  11   9       17.91       20.73      4.51 o 
  -4  12   9       74.96       78.71      9.85 o 
  -3  12   9      222.30      218.73     24.33 o 
  -2  12   9      186.95      193.12     20.78 o 
  -1  12   9      332.00      361.91     24.33 o 
   0  12   9       73.92       54.74     11.66 o 
   1  12   9      243.66      242.29     22.81 o 
   2  12   9      202.02      197.68     20.78 o 
   3  12   9      261.69      253.44     23.82 o 
  -2  13   9       68.02      108.98     16.73 o 
  -1  13   9       94.58       97.83     15.71 o 
   0  13   9       32.02       21.29      9.63 o 
   1  13   9      512.52      483.06     28.39 o 
  -8   0  10     1066.63     1063.15     29.55 o 
  -6   0  10      988.90      956.79     35.99 o 
  -4   0  10       10.25       12.78      2.50 o 
  -2   0  10     1829.92     2035.37     33.08 o 
   0   0  10     3033.16     3255.90     51.70 o 
   2   0  10      104.16      114.55     12.67 o 
   4   0  10        8.80        7.10      5.07 o 
   6   0  10       16.49        9.16      4.83 o 
  -8   1  10     1127.91     1160.44     21.88 o 
  -7   1  10      153.87      146.59      8.71 o 
  -6   1  10     2402.92     2257.54     30.09 o 
  -5   1  10      593.69      586.02     12.79 o 
  -4   1  10      918.17      896.67     11.27 o 
  -3   1  10     3050.65     3052.21     35.34 o 
  -2   1  10     3340.79     3389.87     39.95 o 
  -1   1  10      408.23      390.45     21.04 o 
   0   1  10     2308.73     2333.13     22.83 o 
   1   1  10      179.65      172.53      9.60 o 
   2   1  10      753.29      781.18     20.43 o 
   3   1  10      571.76      581.64     17.92 o 
   4   1  10      779.31      773.76     21.51 o 
   5   1  10       20.41       13.62      4.47 o 
   6   1  10      292.95      277.11      9.80 o 
   7   1  10        1.63        3.76      3.21 o 
  -8   2  10        0.08        2.84      3.13 o 
  -7   2  10      259.58      263.27      9.73 o 
  -6   2  10        7.08        8.26      2.91 o 
  -5   2  10      592.84      604.27     12.99 o 
  -4   2  10       14.91       20.79      2.91 o 
  -3   2  10      296.98      348.04      7.85 o 
  -2   2  10      143.37      145.43      9.43 o 
  -1   2  10      772.94      863.19     14.68 o 
   0   2  10     1274.94     1294.42     19.02 o 
   1   2  10      236.51      236.88      7.12 o 
   2   2  10     2995.67     2986.80     36.10 o 
   3   2  10      103.78       98.89      8.78 o 
   4   2  10     1627.12     1638.74     55.00 o 
   5   2  10        8.90        8.26      4.11 o 
   6   2  10      681.74      697.04     20.56 o 
   7   2  10       68.96       71.16      6.35 o 
  -8   3  10       24.56       36.06      5.00 o 
  -7   3  10      543.09      548.54     13.83 o 
  -6   3  10       51.87       52.46      5.03 o 
  -5   3  10       73.79       75.78      5.57 o 
  -4   3  10      587.68      570.89     11.48 o 
  -3   3  10       54.75       54.74      5.73 o 
  -2   3  10      144.79      148.59      6.21 o 
  -1   3  10      423.51      448.84     10.42 o 
   0   3  10      128.78      127.88      6.15 o 
   1   3  10       64.04       62.47      4.67 o 
   2   3  10     1180.09     1075.87     23.71 o 
   3   3  10      239.58      234.02     20.02 o 
   4   3  10      210.37      196.65     10.93 o 
   5   3  10        0.75        1.80      4.82 o 
   6   3  10       37.54       41.32      4.97 o 
   7   3  10       26.48       25.01      4.53 o 
  -8   4  10       11.41       12.43      3.66 o 
  -7   4  10       19.72       19.29      3.90 o 
  -6   4  10      219.71      212.32      8.50 o 
  -5   4  10      107.31       93.42      5.89 o 
  -4   4  10       13.34        8.09      3.66 o 
  -3   4  10      143.78      135.96      5.81 o 
  -2   4  10       66.69       60.43      6.37 o 
  -1   4  10     1363.69     1332.83     20.81 o 
   0   4  10      117.17      115.27      7.93 o 
   1   4  10     2272.21     2308.14     35.08 o 
   2   4  10     1305.95     1307.09     25.89 o 
   3   4  10     1278.67     1267.50     21.33 o 
   4   4  10     1075.29     1049.32     26.49 o 
   5   4  10     1078.58     1025.73     37.00 o 
   6   4  10        0.14        2.45      2.97 o 
   7   4  10      998.12     1021.67     29.36 o 
  -8   5  10      116.04      109.58      7.83 o 
  -7   5  10       22.80       33.25      7.46 o 
  -6   5  10      165.01      166.66      8.40 o 
  -5   5  10      103.90       90.80     11.25 o 
  -4   5  10     2074.02     1993.94     29.54 o 
  -3   5  10      940.17      936.60     13.41 o 
  -2   5  10     1604.48     1622.82     20.96 o 
  -1   5  10       26.59       23.07      3.49 o 
   0   5  10      606.78      640.95     14.05 o 
   1   5  10      209.44      192.20      9.66 o 
   2   5  10      142.96      147.52     13.62 o 
   3   5  10        7.30        7.79      2.96 o 
   4   5  10       79.48       81.68      8.78 o 
   5   5  10      661.37      689.09     21.85 o 
   6   5  10        9.49        8.82      4.25 o 
   7   5  10      678.63      712.85     24.70 o 
  -8   6  10       51.71       47.15      8.60 o 
  -7   6  10      485.53      450.68     12.49 o 
  -6   6  10      413.81      405.54     11.27 o 
  -5   6  10      232.30      221.00     10.02 o 
  -4   6  10     1256.85     1200.24     21.94 o 
  -3   6  10      186.01      185.40      6.04 o 
  -2   6  10      629.05      625.86      9.58 o 
  -1   6  10      298.43      304.52      7.92 o 
   0   6  10     1825.71     1775.52     27.15 o 
   1   6  10       18.54       25.92      5.24 o 
   2   6  10     2023.69     1873.86     28.78 o 
   3   6  10      527.00      536.70     14.00 o 
   4   6  10      117.40      125.51      8.23 o 
   5   6  10      655.83      696.39     22.40 o 
   6   6  10      449.42      466.75     15.57 o 
  -7   7  10      807.23      828.14     25.61 o 
  -6   7  10        1.45        3.33      5.58 o 
  -5   7  10     2003.26     1893.24     31.53 o 
  -4   7  10      118.81      109.40      7.68 o 
  -3   7  10     1948.42     1895.18     21.58 o 
  -2   7  10      165.79      162.73      5.75 o 
  -1   7  10     2252.57     2183.61     23.36 o 
   0   7  10       18.60       17.85      3.68 o 
   1   7  10     1339.38     1305.44     23.43 o 
   2   7  10        0.02        0.52      2.55 o 
   3   7  10      259.52      278.17     10.56 o 
   4   7  10      673.90      644.22     16.57 o 
   5   7  10      117.19      113.84      9.15 o 
   6   7  10      458.17      437.99     18.75 o 
  -7   8  10       24.10       25.44      5.54 o 
  -6   8  10       55.37       45.81      6.32 o 
  -5   8  10        3.67        4.15      4.09 o 
  -4   8  10      430.16      412.28     10.80 o 
  -3   8  10       27.57       34.16      3.30 o 
  -2   8  10      264.21      265.90      7.33 o 
  -1   8  10      134.28      131.26     12.91 o 
   0   8  10       14.95       18.39      3.97 o 
   1   8  10       87.50       80.97      9.53 o 
   2   8  10       21.62       22.11      4.73 o 
   3   8  10       10.11       12.06      3.85 o 
   4   8  10      130.40      124.33      8.83 o 
   5   8  10      230.85      243.22     13.52 o 
  -6   9  10      681.34      674.60     18.49 o 
  -5   9  10       31.27       27.23      4.29 o 
  -4   9  10      402.32      414.70     13.01 o 
  -3   9  10        0.71        0.00      3.28 o 
  -2   9  10      627.10      592.33     17.97 o 
  -1   9  10       67.20       58.29      7.53 o 
   0   9  10     1673.94     1652.03     39.04 o 
   1   9  10       52.90       60.16      6.34 o 
   2   9  10      168.73      170.11     10.17 o 
   3   9  10      182.63      202.01     11.23 o 
   4   9  10        0.78        2.13      2.89 o 
   5   9  10        4.27        7.99      4.63 o 
  -5  10  10      277.67      267.71     15.44 o 
  -4  10  10        5.29        5.97     10.64 o 
  -3  10  10      793.63      824.43     25.85 o 
  -2  10  10       22.47       20.78      7.60 o 
  -1  10  10      791.43      777.55     32.44 o 
   0  10  10      134.42      132.16     22.81 o 
   1  10  10      662.40      653.20     21.58 o 
   2  10  10      180.69      213.32     18.98 o 
   3  10  10      758.73      764.86     26.04 o 
   4  10  10       80.24       76.89      6.86 o 
  -4  11  10       13.66       21.43      5.73 o 
  -3  11  10       28.37       34.19      6.62 o 
  -2  11  10      645.40      702.53     32.44 o 
  -1  11  10      391.54      386.24     23.82 o 
   0  11  10      419.99      469.88     25.85 o 
   1  11  10        8.52       14.53      5.34 o 
   2  11  10       43.38       54.50      6.77 o 
   3  11  10      270.52      257.75     13.20 o 
  -3  12  10       17.02       18.25      9.12 o 
  -2  12  10      853.39      849.02     37.51 o 
  -1  12  10       19.39       23.32      8.62 o 
   0  12  10      902.47      892.61     38.02 o 
   1  12  10       14.12       19.26      8.62 o 
   2  12  10      513.08      536.79     28.89 o 
  -7   0  11      813.66      823.35     24.91 o 
  -5   0  11     1218.37     1257.32     28.67 o 
  -3   0  11     1058.36     1027.28     24.84 o 
  -1   0  11     1359.37     1328.53     36.50 o 
   1   0  11     1631.48     1734.03     46.63 o 
   3   0  11      787.02      803.91     31.43 o 
   5   0  11      647.69      666.55     29.91 o 
   7   0  11      298.66      279.67     15.04 o 
  -8   1  11       77.79       64.95      6.73 o 
  -7   1  11      593.97      573.46     14.42 o 
  -6   1  11       70.01       78.34      6.06 o 
  -5   1  11       11.93        8.07      2.85 o 
  -4   1  11     1314.12     1359.81     19.23 o 
  -3   1  11      288.03      266.51     10.75 o 
  -2   1  11      222.47      220.26      7.50 o 
  -1   1  11       56.53       44.97      5.10 o 
   0   1  11        3.40        4.31      1.90 o 
   1   1  11      815.13      747.59     19.89 o 
   2   1  11      753.80      761.60     20.79 o 
   3   1  11     1374.82     1296.91     41.56 o 
   4   1  11      805.16      787.24     22.57 o 
   5   1  11      347.58      309.35     14.51 o 
   6   1  11       84.70       88.49      7.00 o 
   7   1  11      290.21      311.82     11.05 o 
  -8   2  11      404.71      394.84     12.73 o 
  -7   2  11       38.74       52.64      5.49 o 
  -6   2  11     1075.28     1040.70     21.66 o 
  -5   2  11      140.91      152.89      7.79 o 
  -4   2  11     2829.35     2792.36     31.65 o 
  -3   2  11      651.07      636.62     11.47 o 
  -2   2  11      886.05      871.38     15.96 o 
  -1   2  11      433.14      433.91     10.21 o 
   0   2  11      701.11      726.57     13.63 o 
   1   2  11      339.89      350.44     13.26 o 
   2   2  11     2354.60     2402.37     42.65 o 
   3   2  11        9.95        5.25      3.89 o 
   4   2  11     1443.40     1420.37     31.89 o 
   5   2  11      277.14      276.80     13.44 o 
   6   2  11      689.75      685.96     15.82 o 
   7   2  11      253.69      264.61     10.88 o 
  -8   3  11      283.81      307.09     11.28 o 
  -7   3  11     2063.43     2135.60     30.70 o 
  -6   3  11      157.53      153.07      8.26 o 
  -5   3  11     1540.47     1535.93     32.85 o 
  -4   3  11      459.49      445.70     10.30 o 
  -3   3  11     1012.86     1011.92     17.44 o 
  -2   3  11        0.88        4.06      1.88 o 
  -1   3  11     1233.57     1218.58     19.48 o 
   0   3  11       78.30       67.37      5.06 o 
   1   3  11      656.00      694.14     15.00 o 
   2   3  11      774.59      828.00     22.22 o 
   3   3  11      317.23      325.67     13.98 o 
   4   3  11       37.08       45.39      6.98 o 
   5   3  11      312.29      302.10     14.51 o 
   6   3  11      203.35      227.30      9.80 o 
   7   3  11       74.20       78.87      6.86 o 
  -8   4  11        1.57        5.87      3.80 o 
  -7   4  11      264.10      268.55      9.84 o 
  -6   4  11        0.21       -0.74      2.45 o 
  -5   4  11       10.17       11.91      3.04 o 
  -4   4  11      993.21      939.04     18.00 o 
  -3   4  11       35.88       33.38      3.43 o 
  -2   4  11     1069.91      992.43     17.63 o 
  -1   4  11      691.94      703.43     14.35 o 
   0   4  11      209.69      208.78      7.82 o 
   1   4  11       54.73       58.39      9.06 o 
   2   4  11      177.07      218.29     11.29 o 
   3   4  11      168.71      148.77     11.45 o 
   4   4  11       10.27        4.56      3.58 o 
   5   4  11       17.92       14.45      5.23 o 
   6   4  11      220.90      231.96     10.28 o 
  -8   5  11      607.78      611.30     16.46 o 
  -7   5  11      278.38      282.83     11.78 o 
  -6   5  11     1435.45     1390.15     28.24 o 
  -5   5  11      550.76      550.92     14.63 o 
  -4   5  11      992.86      993.57     19.27 o 
  -3   5  11     1323.57     1312.52     17.01 o 
  -2   5  11     1376.85     1366.64     19.19 o 
  -1   5  11      131.15      132.75      7.60 o 
   0   5  11      815.48      817.05     16.44 o 
   1   5  11      711.52      697.82     15.14 o 
   2   5  11        8.02        4.56      4.54 o 
   3   5  11     1230.11     1153.45     38.52 o 
   4   5  11       31.34       34.57      6.42 o 
   5   5  11      144.72      152.95     21.80 o 
   6   5  11        2.87        0.95      3.78 o 
  -7   6  11      271.69      273.04     10.38 o 
  -6   6  11      182.28      182.50     10.83 o 
  -5   6  11       46.80       49.13      5.69 o 
  -4   6  11      581.75      551.25     14.33 o 
  -3   6  11      180.25      173.79      6.12 o 
  -2   6  11     2038.95     1977.21     22.37 o 
  -1   6  11       57.53       55.01      5.42 o 
   0   6  11     1247.56     1288.24     25.87 o 
   1   6  11        2.50       -2.04      2.36 o 
   2   6  11      463.22      528.97     13.87 o 
   3   6  11      574.74      562.25     19.53 o 
   4   6  11      595.61      575.24     36.75 o 
   5   6  11      337.24      320.59     15.56 o 
   6   6  11      242.07      256.14     19.91 o 
  -7   7  11      319.87      353.53     22.05 o 
  -6   7  11       76.28       84.79      7.36 o 
  -5   7  11      317.69      318.98     10.10 o 
  -4   7  11      199.94      183.04      9.37 o 
  -3   7  11      854.31      800.95     13.20 o 
  -2   7  11       62.65       64.34      4.34 o 
  -1   7  11     1149.40     1106.85     45.68 o 
   0   7  11     1195.29     1181.28     22.07 o 
   1   7  11      116.63       95.24      7.19 o 
   2   7  11      947.23      869.52     19.00 o 
   3   7  11      100.63      109.29      8.04 o 
   4   7  11      599.94      627.71     22.02 o 
   5   7  11       30.87       31.36      5.79 o 
  -6   8  11      344.35      362.14     13.44 o 
  -5   8  11      824.38      867.55     26.58 o 
  -4   8  11      578.94      561.15     14.99 o 
  -3   8  11      228.30      235.59      7.86 o 
  -2   8  11     1920.46     1846.38     25.20 o 
  -1   8  11      243.08      235.07     14.72 o 
   0   8  11      433.78      448.22     23.81 o 
   1   8  11     1367.37     1251.05     23.98 o 
   2   8  11       63.53       51.80      5.88 o 
   3   8  11      591.92      537.23     15.50 o 
   4   8  11      499.04      473.81     19.51 o 
   5   8  11      157.38      154.60     11.11 o 
  -6   9  11      196.85      206.47     12.15 o 
  -5   9  11      122.33      133.50      9.18 o 
  -4   9  11        7.58        7.87      4.59 o 
  -3   9  11       58.80       67.03      7.79 o 
  -2   9  11       33.20       26.96      5.58 o 
  -1   9  11      372.77      390.89     13.06 o 
   0   9  11      119.01      126.44      8.77 o 
   1   9  11      353.39      361.79     19.02 o 
   2   9  11       19.92       18.69      4.24 o 
   3   9  11      339.22      336.86     12.83 o 
   4   9  11        8.90        6.96      4.83 o 
  -5  10  11      548.08      627.52     33.45 o 
  -4  10  11       67.17       68.65      8.94 o 
  -3  10  11      343.25      353.80     23.32 o 
  -2  10  11       66.54       69.86      8.58 o 
  -1  10  11      979.49      992.17     38.78 o 
   0  10  11       86.34       81.66      8.23 o 
   1  10  11      497.07      465.89     15.14 o 
   2  10  11      142.58      136.78      9.89 o 
   3  10  11      236.77      233.99     12.23 o 
   4  10  11       21.50       13.33      5.41 o 
  -4  11  11       39.79       70.96     13.69 o 
  -2  11  11      183.96      220.37     15.04 o 
  -1  11  11     1043.05     1087.47     69.95 o 
   0  11  11       91.02      103.20     10.75 o 
   1  11  11      592.29      611.41     39.69 o 
   2  11  11        1.02        0.99      3.70 o 
  -2  12  11        5.74       16.22      8.62 o 
  -1  12  11      184.82      197.68     20.78 o 
   0  12  11       18.08       20.11      6.42 o 
   1  12  11      241.73      246.83     20.02 o 
  -8   0  12     1454.81     1440.41     46.13 o 
  -6   0  12      468.64      520.03     18.79 o 
  -4   0  12      192.80      203.77     15.21 o 
  -2   0  12       22.63       26.86      6.08 o 
   0   0  12      158.18      159.16     12.67 o 
   2   0  12        7.49        2.03      4.56 o 
   4   0  12        1.75        4.56      5.58 o 
   6   0  12       58.15       37.00      9.63 o 
  -8   1  12      158.46      173.23     10.00 o 
  -7   1  12      140.43      118.05      7.93 o 
  -6   1  12       38.98       29.65      4.37 o 
  -5   1  12      921.95      856.26     16.59 o 
  -4   1  12      564.42      516.32     12.00 o 
  -3   1  12     1244.66     1227.07     19.61 o 
  -2   1  12     1081.22     1058.92     22.22 o 
  -1   1  12        1.01        1.49      1.94 o 
   0   1  12      743.67      765.36     19.89 o 
   1   1  12      980.24      979.04     24.01 o 
   2   1  12      838.06      816.45     22.40 o 
   3   1  12     1372.30     1276.82     29.93 o 
   4   1  12      929.97      903.85     49.17 o 
   5   1  12       11.40       14.14      4.98 o 
   6   1  12       73.05       67.09      7.20 o 
  -8   2  12      534.86      539.92     16.32 o 
  -7   2  12       11.69        8.20      3.80 o 
  -6   2  12      388.49      364.08     11.14 o 
  -5   2  12       97.22      117.31      7.18 o 
  -4   2  12      348.74      373.62      9.54 o 
  -3   2  12       10.65       13.28      3.56 o 
  -2   2  12     1876.77     1956.92     33.86 o 
  -1   2  12     1467.13     1459.85     29.16 o 
   0   2  12     1529.74     1584.33     31.36 o 
   1   2  12     1049.65     1035.69     24.91 o 
   2   2  12        1.91        2.91      3.39 o 
   3   2  12       72.49       58.13      7.50 o 
   4   2  12       60.38       72.26      8.58 o 
   5   2  12       19.84       15.89      5.19 o 
   6   2  12       93.97       97.30     11.70 o 
  -8   3  12       39.26       51.07      5.85 o 
  -7   3  12      148.68      162.47      9.24 o 
  -6   3  12      240.94      229.31      9.10 o 
  -5   3  12       50.75       41.46      6.15 o 
  -4   3  12     3230.78     3141.07     35.51 o 
  -3   3  12     1342.53     1297.62     21.17 o 
  -2   3  12     3951.48     3892.79     39.70 o 
  -1   3  12      914.23      906.40     16.60 o 
   0   3  12     2777.27     2747.05     35.11 o 
   1   3  12      199.11      221.42     16.47 o 
   2   3  12     4133.64     4044.48     73.50 o 
   3   3  12      900.68      862.66     24.19 o 
   4   3  12     2123.13     2075.08     41.93 o 
   5   3  12      551.03      523.08     19.53 o 
   6   3  12      778.26      801.93     17.81 o 
  -8   4  12      174.29      185.92     10.19 o 
  -7   4  12       97.80       83.95      6.80 o 
  -6   4  12      131.31      136.27     11.66 o 
  -5   4  12     1390.95     1337.16     21.52 o 
  -4   4  12       68.76       80.30      6.26 o 
  -3   4  12     1992.59     1954.57     24.75 o 
  -2   4  12      600.78      616.96     17.49 o 
  -1   4  12      547.57      562.14     13.04 o 
   0   4  12       86.68      101.64      6.55 o 
   1   4  12      198.94      208.18     11.09 o 
   2   4  12       12.89       14.09      4.47 o 
   3   4  12       72.32       75.79      8.78 o 
   4   4  12       21.25        9.12      4.66 o 
   5   4  12        2.37       -2.53      3.94 o 
   6   4  12       33.99       52.52      6.77 o 
  -7   5  12      661.58      664.53     15.93 o 
  -6   5  12      800.43      775.10     16.43 o 
  -5   5  12      382.71      381.88     12.47 o 
  -4   5  12      323.00      312.91     10.68 o 
  -3   5  12      970.22      953.58     14.37 o 
  -2   5  12      116.89      106.21      6.44 o 
  -1   5  12     4590.44     4536.91     53.25 o 
   0   5  12      170.54      181.39      8.18 o 
   1   5  12     2852.35     2812.53     47.16 o 
   2   5  12      131.27      114.98     10.21 o 
   3   5  12     1684.77     1559.67     50.18 o 
   4   5  12      171.16      146.84     12.36 o 
   5   5  12     1876.20     1855.63     40.84 o 
   6   5  12        0.39       -3.69      3.71 o 
  -7   6  12      303.66      309.33     10.91 o 
  -6   6  12       41.01       46.02      5.03 o 
  -5   6  12      128.72      138.87      8.95 o 
  -4   6  12      133.69      120.73      8.82 o 
  -3   6  12      259.71      245.41      9.06 o 
  -2   6  12       27.95       32.15      3.86 o 
  -1   6  12       48.47       43.55      5.61 o 
   0   6  12       95.74       98.40      7.75 o 
   1   6  12       13.96       11.45      3.87 o 
   2   6  12      202.46      208.55     12.69 o 
   3   6  12        2.03        1.41      4.82 o 
   4   6  12        1.54        1.23      5.58 o 
   5   6  12       18.68       17.51      5.55 o 
  -6   7  12      327.88      322.69     23.49 o 
  -5   7  12      142.89      127.20      7.66 o 
  -4   7  12       52.26       52.69      5.75 o 
  -3   7  12       63.82       66.94      5.24 o 
  -2   7  12       20.74       24.17      3.61 o 
  -1   7  12      420.87      448.84     13.12 o 
   0   7  12      796.86      755.68     17.38 o 
   1   7  12      125.77      114.33      8.03 o 
   2   7  12       50.73       58.10      7.86 o 
   3   7  12      353.28      350.11     37.00 o 
   4   7  12       24.32       25.90      8.87 o 
   5   7  12       34.17       43.58     13.18 o 
  -6   8  12       55.01       55.00      6.94 o 
  -5   8  12       59.96       66.41      6.85 o 
  -4   8  12        0.12       -1.34      2.85 o 
  -3   8  12       33.41       41.24      5.15 o 
  -2   8  12       69.33       69.71      6.52 o 
  -1   8  12      123.15      137.70      8.83 o 
   0   8  12       43.55       37.88      5.70 o 
   1   8  12        0.69        1.88      3.19 o 
   2   8  12       28.32       23.81      4.61 o 
   3   8  12       13.39       19.56      6.08 o 
   4   8  12        7.60        2.38      4.62 o 
  -5   9  12      398.13      421.72     26.86 o 
  -4   9  12       58.77       57.28     12.17 o 
  -3   9  12      491.45      498.26     26.36 o 
  -2   9  12      339.02      324.07     12.09 o 
  -1   9  12      458.38      487.84     14.82 o 
   0   9  12       74.46       77.92      7.36 o 
   1   9  12      700.77      712.18     18.55 o 
   2   9  12       34.56       27.90      5.10 o 
   3   9  12      334.74      366.40     27.88 o 
   4   9  12       80.50       96.40     11.11 o 
  -4  10  12       56.62       24.33      9.12 o 
  -3  10  12      490.64      531.21     28.39 o 
  -2  10  12        3.77       -3.59      3.89 o 
  -1  10  12      338.39      359.36     13.23 o 
   0  10  12        7.75        0.59      3.38 o 
   1  10  12      108.87      124.10      9.34 o 
   2  10  12        6.00        3.26      3.70 o 
   3  10  12      262.48      310.35     17.00 o 
  -3  11  12      106.50       85.16     14.70 o 
  -2  11  12      387.25      389.64     39.79 o 
  -1  11  12       76.74       93.75     10.64 o 
   0  11  12      831.37      836.23     21.49 o 
   1  11  12      206.19      222.11     12.74 o 
   2  11  12      397.00      386.75     17.82 o 
  -7   0  13     1133.33     1114.00     33.45 o 
  -5   0  13       81.51      103.53     12.67 o 
  -3   0  13      129.74      102.44      8.15 o 
  -1   0  13       10.50       34.97      7.10 o 
   1   0  13      183.82      170.82     16.22 o 
   3   0  13      172.25      194.64     18.75 o 
   5   0  13        2.34       -1.52      5.07 o 
  -8   1  13      498.18      516.54     15.00 o 
  -7   1  13      378.99      410.76     12.72 o 
  -6   1  13      734.97      689.22     15.78 o 
  -5   1  13      789.31      756.30     21.23 o 
  -4   1  13     2067.76     2056.92     39.07 o 
  -3   1  13      939.51      978.87     21.84 o 
  -2   1  13     1897.58     1842.96     33.15 o 
  -1   1  13      508.25      528.45     16.13 o 
   0   1  13      908.48      923.07     22.94 o 
   1   1  13        0.39        0.76      2.87 o 
   2   1  13     1506.58     1391.86     46.13 o 
   3   1  13      134.28      147.22     12.00 o 
   4   1  13      487.63      429.80     17.55 o 
   5   1  13      148.05      169.75     13.26 o 
   6   1  13       23.41       28.97      6.45 o 
  -8   2  13       45.53       40.79      5.81 o 
  -7   2  13      149.46      129.52      8.31 o 
  -6   2  13        5.56        5.61      3.07 o 
  -5   2  13       35.84       28.48      4.06 o 
  -4   2  13        1.13        1.44      2.51 o 
  -3   2  13      177.06      172.78      7.47 o 
  -2   2  13      190.66      169.56      6.98 o 
  -1   2  13      551.26      533.19     16.49 o 
   0   2  13      149.33      118.27      9.30 o 
   1   2  13      100.62       92.26      8.78 o 
   2   2  13       75.23       76.06     14.95 o 
   3   2  13      815.23      834.50     26.10 o 
   4   2  13       76.50       81.64      9.30 o 
   5   2  13      271.21      268.73     14.32 o 
   6   2  13        9.47       12.03      5.55 o 
  -7   3  13       93.81      113.64      7.89 o 
  -6   3  13      372.62      368.79     11.52 o 
  -5   3  13      124.47      122.89      7.46 o 
  -4   3  13       83.73       81.61      5.77 o 
  -3   3  13       45.84       38.30      4.73 o 
  -2   3  13      537.39      533.81     12.74 o 
  -1   3  13       48.92       47.38      4.60 o 
   0   3  13      425.74      417.66     15.23 o 
   1   3  13      147.58      123.52     10.02 o 
   2   3  13      228.35      234.90     12.36 o 
   3   3  13       64.50       65.69      8.24 o 
   4   3  13       22.77       20.53      5.73 o 
   5   3  13        5.59        8.58      4.83 o 
   6   3  13       79.58       73.38      7.91 o 
  -7   4  13       63.16       63.75      6.21 o 
  -6   4  13        5.19        5.12      3.50 o 
  -5   4  13        0.49        0.81      2.62 o 
  -4   4  13      156.73      153.86     10.53 o 
  -3   4  13      124.29      120.12      6.36 o 
  -2   4  13        4.28        6.30      3.17 o 
  -1   4  13      321.78      316.11     11.78 o 
   0   4  13      166.75      169.38     11.64 o 
   1   4  13       57.88       57.03      7.53 o 
   2   4  13      551.01      601.91     20.25 o 
   3   4  13      432.56      409.21     21.29 o 
   4   4  13      281.68      288.91     25.34 o 
   5   4  13       99.83       96.53     15.97 o 
  -7   5  13        0.81        2.04      3.13 o 
  -6   5  13      160.17      170.29      9.18 o 
  -5   5  13      288.72      279.68     14.70 o 
  -4   5  13       24.37       22.02      3.61 o 
  -3   5  13     1896.74     1905.31     22.67 o 
  -2   5  13        0.01        4.08      2.52 o 
  -1   5  13      608.70      617.99     14.73 o 
   0   5  13      231.10      217.82      8.80 o 
   1   5  13     1128.30     1150.11     40.55 o 
   2   5  13        2.68        5.07      3.94 o 
   3   5  13      964.66      931.49     26.87 o 
   4   5  13       55.45       67.55      8.96 o 
   5   5  13      103.94       93.38     12.93 o 
  -6   6  13      448.84      454.29     12.76 o 
  -5   6  13        3.48        1.73      2.83 o 
  -4   6  13       50.08       53.40      5.56 o 
  -3   6  13       33.34       27.36      4.32 o 
  -2   6  13      211.54      221.80     16.20 o 
  -1   6  13      178.44      193.38     10.45 o 
   0   6  13      313.46      287.78     10.51 o 
   1   6  13      309.62      278.78     13.98 o 
   2   6  13       58.59       59.45     11.15 o 
   3   6  13      121.39      118.98     11.25 o 
   4   6  13      228.06      231.97     15.95 o 
   5   6  13       91.72       98.15     28.13 o 
  -6   7  13      828.64      836.93     18.04 o 
  -5   7  13        0.23        0.02      2.80 o 
  -4   7  13     1435.53     1401.12     25.84 o 
  -3   7  13       76.81       84.51      6.10 o 
  -2   7  13     1780.30     1788.00     25.18 o 
  -1   7  13        0.81       -3.26      3.26 o 
   0   7  13     1739.88     1696.82     28.70 o 
   1   7  13       28.23       19.03      5.55 o 
   2   7  13     1084.58     1111.55     29.93 o 
   3   7  13       96.73      113.83     12.17 o 
   4   7  13      650.64      631.29     23.12 o 
  -5   8  13       10.81        3.97      3.89 o 
  -4   8  13       34.46       31.13      7.12 o 
  -3   8  13       15.43       15.38      3.41 o 
  -2   8  13        0.72       -2.60      2.60 o 
  -1   8  13      153.01      148.48      9.42 o 
   0   8  13       16.88       11.15      4.08 o 
   1   8  13       98.32       96.86      8.14 o 
   2   8  13       16.33       24.00      6.26 o 
   3   8  13       67.95       65.86      9.32 o 
   4   8  13       52.45       58.90     18.25 o 
  -5   9  13      408.07      426.29     26.86 o 
  -4   9  13       95.71       84.65     14.19 o 
  -3   9  13       57.65       61.84     11.66 o 
  -2   9  13       86.92       90.46      9.61 o 
  -1   9  13      635.21      619.47     24.75 o 
   0   9  13      182.42      172.03     12.86 o 
   1   9  13      929.05      892.08     21.37 o 
   2   9  13       24.15       29.57      6.81 o 
   3   9  13       14.21        6.54      9.88 o 
  -4  10  13        0.47        2.03      7.60 o 
  -3  10  13        4.44        2.53      7.10 o 
  -2  10  13        4.67        7.75      4.83 o 
  -1  10  13        7.44        6.20      4.03 o 
   0  10  13       74.90       81.86     12.01 o 
   1  10  13       55.55       69.98      7.66 o 
   2  10  13      156.74      166.83     14.34 o 
  -2  11  13        6.98        4.06      7.10 o 
  -1  11  13      188.30      198.19     14.49 o 
   0  11  13      135.61      150.77     11.66 o 
  -6   0  14      404.54      394.46     17.20 o 
  -4   0  14     1714.04     1705.65     50.18 o 
  -2   0  14      792.64      851.56     29.91 o 
   0   0  14      589.93      612.82     26.86 o 
   2   0  14     1506.19     1509.99     48.15 o 
   4   0  14      103.24      101.88     15.21 o 
  -7   1  14        0.41        4.78      3.53 o 
  -6   1  14      242.03      209.30     10.22 o 
  -5   1  14      397.10      408.85     15.50 o 
  -4   1  14        2.49        7.25      4.11 o 
  -3   1  14      715.25      711.76     35.99 o 
  -2   1  14       65.02       89.29      7.86 o 
  -1   1  14        0.40       -0.25      2.51 o 
   0   1  14       31.07       19.58      4.66 o 
   1   1  14      262.38      247.30     12.36 o 
   2   1  14      325.03      287.67     13.98 o 
   3   1  14      652.42      586.42     20.61 o 
   4   1  14       37.81       37.25      9.38 o 
   5   1  14      223.93      252.60     16.64 o 
  -7   2  14       45.20       38.35      5.32 o 
  -6   2  14      202.25      215.32     10.52 o 
  -5   2  14       42.82       37.83      4.64 o 
  -4   2  14      461.04      450.09     13.85 o 
  -3   2  14      311.30      307.58     10.08 o 
  -2   2  14       75.58       65.42      6.98 o 
  -1   2  14       30.74       26.76      7.60 o 
   0   2  14      115.22      103.99      9.13 o 
   1   2  14       17.62        5.99      3.89 o 
   2   2  14      604.97      610.11     20.43 o 
   3   2  14        1.29        4.71      4.26 o 
   4   2  14       19.51       13.39      5.19 o 
   5   2  14        0.87       -1.37      4.11 o 
  -7   3  14      333.93      336.82     11.83 o 
  -6   3  14      885.78      878.14     23.48 o 
  -5   3  14      433.22      411.47     11.89 o 
  -4   3  14      882.73      900.55     42.25 o 
  -3   3  14      161.83      163.30      8.11 o 
  -2   3  14      485.91      499.31     12.44 o 
  -1   3  14      188.03      185.77     10.39 o 
   0   3  14      100.40      116.04      9.81 o 
   1   3  14        5.65        3.93      3.75 o 
   2   3  14      157.78      177.66     12.90 o 
   3   3  14      122.52      148.35     12.33 o 
   4   3  14      268.39      281.18     18.25 o 
   5   3  14      135.46      162.71     13.61 o 
  -7   4  14       93.48      108.20      8.06 o 
  -6   4  14        3.28        6.99      3.39 o 
  -5   4  14       96.91       94.71      7.61 o 
  -4   4  14        0.70        2.60      2.72 o 
  -3   4  14      560.52      556.00     14.23 o 
  -2   4  14        4.44        6.09      4.18 o 
  -1   4  14      240.21      236.21     11.64 o 
   0   4  14        4.28       -1.52      2.87 o 
   1   4  14      211.74      190.60     13.08 o 
   2   4  14      107.85      110.97     14.70 o 
   3   4  14      170.96      173.46     14.70 o 
   4   4  14      295.56      267.14     14.87 o 
   5   4  14       21.26       30.20      6.98 o 
  -6   5  14      184.41      162.75      9.18 o 
  -5   5  14      626.14      649.52     21.32 o 
  -4   5  14      150.03      143.00      7.70 o 
  -3   5  14      994.67      955.32     17.21 o 
  -2   5  14       86.37       86.09      8.50 o 
  -1   5  14     1705.55     1734.55     78.82 o 
   0   5  14       75.04       90.16      9.30 o 
   1   5  14      296.28      301.20     14.51 o 
   2   5  14      324.16      284.30     29.91 o 
   3   5  14       20.05       22.71      8.36 o 
   4   5  14      150.07      158.51     13.44 o 
   5   5  14       59.71       48.57      8.60 o 
  -6   6  14        1.65        3.73      3.99 o 
  -5   6  14       21.89       28.36      4.53 o 
  -4   6  14        4.74        4.95      2.89 o 
  -3   6  14      252.27      255.38      8.74 o 
  -2   6  14        4.38        6.19      3.38 o 
  -1   6  14      700.99      654.55     16.10 o 
   0   6  14        6.36       -0.65      4.56 o 
   1   6  14      342.89      338.05     15.59 o 
   2   6  14        0.34        1.30      3.75 o 
   3   6  14      167.28      154.87     13.41 o 
   4   6  14      156.91      174.74     18.50 o 
  -5   7  14        6.06        8.29      3.48 o 
  -4   7  14        0.49       -2.84      3.01 o 
  -3   7  14      147.27      145.68      7.97 o 
  -2   7  14      392.35      389.90     13.10 o 
  -1   7  14       45.86       43.21      5.50 o 
   0   7  14     1265.85     1197.94     30.64 o 
   1   7  14       54.80       66.01     13.69 o 
   2   7  14      159.94      154.51     13.25 o 
   3   7  14       71.35       73.22      9.66 o 
   4   7  14       10.88        7.86      5.38 o 
  -5   8  14       73.25       93.49      8.32 o 
  -4   8  14      140.87      158.84      9.97 o 
  -3   8  14      284.25      302.80     25.85 o 
  -2   8  14       37.49       53.20      6.12 o 
  -1   8  14      842.09      848.82     19.90 o 
   0   8  14      156.45      188.14     36.50 o 
   1   8  14       76.92       84.77      9.85 o 
   2   8  14      106.51       92.97     13.69 o 
   3   8  14       32.96       30.44     10.90 o 
  -4   9  14        0.18        0.00      6.59 o 
  -3   9  14      223.00      256.48     19.77 o 
  -2   9  14      239.17      259.22     11.20 o 
  -1   9  14      185.42      188.48     11.18 o 
   0   9  14       41.04       41.20      8.62 o 
   1   9  14       40.43       41.96      7.86 o 
   2   9  14        2.05        3.04      4.66 o 
  -2  10  14      145.72      138.38     16.73 o 
  -1  10  14      196.61      199.60     12.12 o 
   0  10  14      145.98      147.32     10.55 o 
   1  10  14      181.63      202.42     16.12 o 
  -7   0  15      366.43      369.65     17.91 o 
  -5   0  15      282.20      295.29     27.12 o 
  -3   0  15      210.79      200.72     14.19 o 
  -1   0  15       22.33       30.92      7.60 o 
   1   0  15       12.85       12.17      6.08 o 
   3   0  15        0.01       -4.56      4.56 o 
   5   0  15       44.80       50.18     12.17 o 
  -7   1  15      592.98      644.12     16.66 o 
  -6   1  15        2.54        5.27      3.35 o 
  -5   1  15        0.58        4.25      2.86 o 
  -4   1  15      373.26      328.96     21.29 o 
  -3   1  15       21.04       16.43      4.11 o 
  -2   1  15       12.23        6.13      9.38 o 
  -1   1  15       24.79       18.91      4.82 o 
   0   1  15       13.79       10.31      8.36 o 
   1   1  15      123.00      123.20     10.73 o 
   2   1  15      580.42      596.48     46.13 o 
   3   1  15      192.54      162.60     12.89 o 
   4   1  15       69.65       85.95     10.21 o 
   5   1  15      124.33      137.25     24.08 o 
  -7   2  15      136.08      138.85     12.66 o 
  -6   2  15       26.63       35.98      4.90 o 
  -5   2  15      158.22      156.05      8.85 o 
  -4   2  15      827.76      772.00     52.72 o 
  -3   2  15      433.47      441.29     14.68 o 
  -2   2  15      244.42      228.11     11.11 o 
  -1   2  15      299.17      314.89     13.44 o 
   0   2  15       56.28       58.45      8.36 o 
   1   2  15      609.20      621.65     56.26 o 
   2   2  15        8.51       15.35      5.07 o 
   3   2  15      381.33      349.48     16.48 o 
   4   2  15       36.21       37.90      7.53 o 
   5   2  15        4.14       -1.80      4.47 o 
  -6   3  15       22.49       22.95      4.41 o 
  -5   3  15      339.79      331.82     11.02 o 
  -4   3  15      301.65      299.01     14.34 o 
  -3   3  15     1159.96     1197.76     38.52 o 
  -2   3  15      409.04      363.42     14.15 o 
  -1   3  15     1039.19      975.62     24.91 o 
   0   3  15      459.90      428.63     42.83 o 
   1   3  15     1995.20     2010.90     41.21 o 
   2   3  15      217.82      201.52     14.15 o 
   3   3  15     1498.32     1495.27     36.38 o 
   4   3  15       85.01       84.71     10.38 o 
   5   3  15      414.80      448.05     19.89 o 
  -6   4  15        1.18        2.49      3.03 o 
  -5   4  15       87.14      104.37      9.81 o 
  -4   4  15      418.45      429.89     35.95 o 
  -3   4  15      229.63      243.85     11.81 o 
  -2   4  15      343.86      364.73     16.47 o 
  -1   4  15      681.64      653.93     20.43 o 
   0   4  15      148.59      150.69     11.64 o 
   1   4  15      235.64      240.50     14.35 o 
   2   4  15      344.04      354.38     24.33 o 
   3   4  15      234.22      227.24     15.76 o 
   4   4  15      133.29      145.47     13.08 o 
  -6   5  15      241.98      273.19     19.83 o 
  -5   5  15      244.00      233.71     14.28 o 
  -4   5  15       18.29       22.78      4.46 o 
  -3   5  15      235.97      235.13      9.83 o 
  -2   5  15      322.25      310.76     13.80 o 
  -1   5  15      123.33      119.47     22.05 o 
   0   5  15      690.66      654.53     22.56 o 
   1   5  15       20.66       13.35      5.32 o 
   2   5  15      179.86      172.99     13.61 o 
   3   5  15       74.75       69.59     11.15 o 
   4   5  15      572.07      616.84     23.47 o 
  -5   6  15       87.42       85.07      6.93 o 
  -4   6  15       77.13      102.08      7.05 o 
  -3   6  15      215.02      226.41     10.04 o 
  -2   6  15      198.55      211.79     12.41 o 
  -1   6  15      214.61      205.08     13.77 o 
   0   6  15       63.82       62.68      8.24 o 
   1   6  15       10.12       21.81      5.91 o 
   2   6  15       40.13       34.32      6.93 o 
   3   6  15       26.09       22.36      6.34 o 
   4   6  15      105.89      118.40     12.33 o 
  -5   7  15       88.08       89.12      7.28 o 
  -4   7  15       13.01       11.68      4.32 o 
  -3   7  15       10.26       11.91      5.91 o 
  -2   7  15      308.17      306.16     10.00 o 
  -1   7  15       23.02        8.62      4.47 o 
   0   7  15      203.00      221.88     30.16 o 
   1   7  15        9.52       14.78      5.48 o 
   2   7  15      232.79      262.03     17.38 o 
   3   7  15        0.11        5.32      5.02 o 
  -4   8  15      121.11      145.35     14.01 o 
  -3   8  15       27.93       33.18      6.62 o 
  -2   8  15      196.45      205.53     13.96 o 
  -1   8  15       43.41       46.13      7.70 o 
   0   8  15      109.79      104.07     10.93 o 
   1   8  15       55.58       43.21      9.38 o 
   2   8  15        5.65        1.07      4.83 o 
  -3   9  15       35.86       33.96     10.14 o 
  -2   9  15      114.55      142.76     12.33 o 
  -1   9  15      221.27      237.02     16.08 o 
   0   9  15      261.34      290.87     27.88 o 
   1   9  15       61.63       53.96      9.13 o 
  -6   0  16      144.94      167.26     13.98 o 
  -2   0  16       12.35       25.85      7.60 o 
   0   0  16       42.40       20.28      7.60 o 
   2   0  16        0.42        4.06      6.08 o 
   4   0  16      105.12      109.49     16.73 o 
  -6   1  16      124.38      119.46      8.35 o 
  -5   1  16      225.25      211.29     10.47 o 
  -3   1  16      125.23      137.10      9.85 o 
  -2   1  16      437.91      458.73     25.09 o 
  -1   1  16       10.26        4.47      7.86 o 
   0   1  16      244.93      256.76     13.08 o 
   1   1  16      110.15      132.80     11.47 o 
   2   1  16      147.11      164.40     13.25 o 
   3   1  16      159.00      153.73     14.19 o 
   4   1  16      272.78      290.47     15.95 o 
  -6   2  16       16.74       12.15      3.96 o 
  -5   2  16      113.89      114.82      9.13 o 
  -4   2  16       27.32        6.59      7.10 o 
  -3   2  16      135.10      144.46     14.70 o 
  -2   2  16      468.22      436.97     15.95 o 
  -1   2  16       25.36       19.77      5.02 o 
   0   2  16      495.32      467.85     24.84 o 
   1   2  16       58.19       54.24      7.89 o 
   2   2  16       23.50       21.85      5.84 o 
   3   2  16       16.15       17.10      7.10 o 
   4   2  16        0.27        3.31      6.34 o 
  -6   3  16      398.98      432.02     13.49 o 
  -5   3  16      128.71      138.77      9.99 o 
  -4   3  16      186.99      188.99     13.77 o 
  -3   3  16      274.27      247.36     17.23 o 
  -2   3  16      184.68      159.52     11.09 o 
  -1   3  16      282.67      276.02     47.39 o 
   0   3  16      117.93      118.33     12.42 o 
   1   3  16       17.43       24.55      5.91 o 
   2   3  16       13.66       26.30      6.57 o 
   3   3  16      104.49       93.02     10.57 o 
   4   3  16       32.34       35.78      7.60 o 
  -6   4  16       17.83       21.44      6.89 o 
  -5   4  16        0.36        4.43      3.78 o 
  -4   4  16        6.63       10.38      4.83 o 
  -3   4  16       83.37       81.10     11.66 o 
  -2   4  16      284.45      306.20     13.80 o 
  -1   4  16        3.70        3.16      3.75 o 
   0   4  16       96.93      101.28     10.02 o 
   1   4  16       38.81       40.21      7.14 o 
   2   4  16        2.54        3.12      6.08 o 
   3   4  16      100.75      111.01     11.64 o 
   4   4  16       45.58       48.27      8.42 o 
  -5   5  16       13.26        9.24      3.55 o 
  -4   5  16      331.50      337.10     12.65 o 
  -3   5  16        5.54        0.36      4.56 o 
  -2   5  16       78.43       84.48      9.63 o 
  -1   5  16      108.29      133.09     11.29 o 
   0   5  16       15.22       24.81      5.91 o 
   1   5  16        2.27       -0.51      3.89 o 
   2   5  16      805.61      866.76     49.93 o 
   3   5  16       33.55       40.20      7.89 o 
  -5   6  16      374.52      403.90     13.24 o 
  -4   6  16        2.90        2.85      3.55 o 
  -3   6  16       83.45      112.45     10.64 o 
  -2   6  16       64.21       69.79     15.97 o 
  -1   6  16       47.03       23.08     14.19 o 
   0   6  16        6.81       14.25      6.84 o 
   1   6  16       28.52       36.96      7.10 o 
   2   6  16        2.67        1.61      5.07 o 
   3   6  16        9.13       13.55      7.10 o 
  -4   7  16       17.33       24.77      5.13 o 
  -3   7  16      508.10      542.47     20.07 o 
  -2   7  16      144.22      146.10     12.19 o 
  -1   7  16      487.86      533.56     20.25 o 
   0   7  16       13.36       22.65      6.20 o 
   1   7  16      437.69      399.06     31.43 o 
   2   7  16        0.84        6.66      5.34 o 
  -3   8  16      195.34      247.86     23.32 o 
  -2   8  16       67.54       47.65     11.66 o 
  -1   8  16      155.87      157.40     17.49 o 
   0   8  16        2.94        1.75      4.82 o 
   1   8  16       31.39       43.73      8.62 o 
  -5   0  17        0.49        0.51      6.08 o 
  -1   0  17        6.44        1.01      4.56 o 
   1   0  17      609.64      564.66     29.40 o 
   3   0  17      502.38      476.97     28.89 o 
  -5   1  17       83.59       78.90      7.93 o 
  -3   1  17       36.21       34.47      8.11 o 
  -2   1  17       27.06       26.43      8.36 o 
  -1   1  17       83.61       71.95      8.42 o 
   0   1  17        0.30       -0.17      3.80 o 
   1   1  17       17.56       13.49      5.11 o 
   2   1  17      162.15      146.39     21.54 o 
   3   1  17       46.68       35.74      7.53 o 
  -5   2  17      115.93      110.33      9.46 o 
  -3   2  17        1.71        6.08      5.58 o 
  -2   2  17      300.05      291.01     20.53 o 
  -1   2  17       86.46      111.83     14.19 o 
   0   2  17      109.73      113.20     21.04 o 
   1   2  17        7.10        6.08      6.59 o 
   2   2  17      186.01      196.06     15.00 o 
   3   2  17       41.48       27.16      9.38 o 
  -5   3  17      680.41      666.72     19.40 o 
  -4   3  17      444.03      471.90     27.37 o 
  -3   3  17      863.32      890.08     34.47 o 
  -2   3  17      131.72      141.58     11.09 o 
  -1   3  17      120.93      122.18     17.99 o 
   0   3  17       81.12       89.52      9.66 o 
   1   3  17      149.18      158.39     13.05 o 
   2   3  17      325.38      387.76     25.85 o 
   3   3  17      356.43      400.50     18.99 o 
  -5   4  17      182.18      175.45     21.80 o 
  -4   4  17       15.15       17.74      8.11 o 
  -3   4  17       35.82       38.02      9.12 o 
  -2   4  17       11.50       11.15      4.66 o 
  -1   4  17       13.42       17.61      5.83 o 
   0   4  17      118.68      140.27     15.21 o 
   1   4  17        9.67        7.10      4.66 o 
   2   4  17       65.73       76.46      9.85 o 
   3   4  17      112.35      100.96     11.61 o 
  -4   5  17      336.42      354.31     24.33 o 
  -3   5  17       21.47       18.75      5.55 o 
  -2   5  17     1296.93     1268.53     30.80 o 
  -1   5  17       53.44       56.29      8.01 o 
   0   5  17     1315.63     1300.15     46.63 o 
   1   5  17        7.02        3.24      4.62 o 
   2   5  17      435.58      496.23     29.91 o 
  -4   6  17       15.26        5.58      7.10 o 
  -3   6  17       27.41       37.39      7.34 o 
  -2   6  17       15.13       22.81      8.62 o 
  -1   6  17      141.87      182.44     13.77 o 
   0   6  17      265.08      284.87     21.29 o 
   1   6  17       72.44       76.66     11.66 o 
  -3   7  17      124.84      125.22     17.49 o 
  -2   7  17        5.32        2.03      6.59 o 
  -1   7  17      266.26      273.13     15.04 o 
   0   7  17       28.70       30.70      7.17 o 
  -2   0  18      145.60      136.86     15.71 o 
   0   0  18      177.09      171.33     18.75 o 
   2   0  18      649.36      609.27     32.95 o 
  -5   1  18      461.05      469.08     20.61 o 
  -2   1  18      129.29      146.27     18.50 o 
  -1   1  18      167.53      189.65     13.44 o 
   0   1  18       26.84       40.86     11.40 o 
   1   1  18      443.92      496.87     20.78 o 
   2   1  18       17.10       12.63      5.91 o 
  -2   2  18      140.94      140.88     11.29 o 
  -1   2  18       19.47       13.12      4.83 o 
   0   2  18      251.00      269.92     14.34 o 
   1   2  18        3.49        5.93      4.83 o 
   2   2  18     1398.73     1441.04     37.09 o 
  -4   3  18        3.70        3.55      7.10 o 
  -3   3  18        0.23       -3.04      5.07 o 
  -2   3  18       93.08       96.90      9.49 o 
  -1   3  18        0.16       -0.03      3.53 o 
   0   3  18      518.00      503.62     19.71 o 
   1   3  18      272.16      272.27     25.85 o 
   2   3  18      706.57      690.85     25.09 o 
  -4   4  18       11.00        1.52      7.10 o 
  -3   4  18      166.89      159.16     17.74 o 
  -2   4  18       67.84       74.56     13.43 o 
  -1   4  18       39.63       40.02      7.34 o 
   0   4  18      294.50      314.23     41.31 o 
   1   4  18      169.98      154.04     13.41 o 
  -3   5  18       51.42       32.44      9.63 o 
  -2   5  18      149.99      177.91     19.26 o 
  -1   5  18      265.37      237.75     15.95 o 
   0   5  18        0.93        5.74      5.32 o 
   1   5  18       99.31      116.13     20.28 o 
  -2   6  18        0.10       -3.04      5.58 o 
  -1   6  18      243.21      268.85     16.16 o 
  -1   0  19       42.36       57.78     11.66 o 
   1   0  19      117.80      131.79     17.74 o 
  -2   1  19      144.47      129.97     11.91 o 
  -1   1  19      133.81      147.32     12.33 o 
   0   1  19      221.64      213.40     15.05 o 
   1   1  19      225.23      234.82     16.64 o 
  -2   2  19      190.60      202.05     14.15 o 
  -1   2  19      122.84      121.80     11.29 o 
   0   2  19       32.88       33.83      9.38 o 
   1   2  19      121.79      119.87     12.00 o 
  -2   3  19       15.37       17.23      8.11 o 
  -1   3  19      342.80      342.40     30.92 o 
   0   3  19      139.16      127.77     12.17 o 
  -1   4  19       26.70       21.96      9.88 o 
                                                 
